# Supplementary material for: A missing enzyme-rescue metabolite as cause of a rare skeletal dysplasia
Source: Nature. 2025 Aug 20;646(8083):218–26. doi: 10.1038/s41586-025-09397-x (PMC12488480; doi:10.1038/s41586-025-09397-x)
Supplement: Supplementary file 3 — Source Data Fig. 1 [file 41586_2025_9397_MOESM3_ESM.xlsx]

## Sheet: Pannel 1a
Primary data						Statistical analysis	after log transformation
Experiment	WT	KO#1	KO#2			Panel a	Udp xylose
1	1.02156	0.820473	0.737615			Dunnett's multiple comparisons test	Mean Diff.	95.00% CI of diff.	Below threshold?	Summary	Adjusted P Value	A-?
1	1.03045	0.884385	0.694635			WT vs. KO#1	0.02839	-0.05467 to 0.1115	No	ns	0.4852	B
1	0.947998	0.881001	0.715555			WT vs. KO#2	0.1258	0.04272 to 0.2089	Yes	*	0.0127	C
2	1.05312	1.06466	0.794752
2	1.01829	1.08682	0.859318
2	0.928588	1.15694	0.798175
3	1.01274	0.905596	0.695308
3	0.998568	0.77472	0.749047
3	0.988695	0.913629	0.70566
Average
experiment	WT	KO#1	KO#2
1	1	0.861953	0.715935
2	1	1.10281	0.817415
3	1	0.864649	0.716671

## Sheet: Pannel 1b
Primary data						Statistical analysis	after log transformation
experiment	WT	KO#1	KO#2			Panel b	Udp xylose
1	0.989453	0.498616	0.783995			Dunnett's multiple comparisons test	Mean Diff.	95.00% CI of diff.	Below threshold?	Summary	Adjusted P Value	A-?
1	1.027594	0.445544	0.752378			WT vs. KO#1	0.2803	0.1928 to 0.3679	Yes	***	0.0008	B
1	0.982954	0.475459	0.790229			WT vs. KO#2	0.1316	0.04405 to 0.2191	Yes	*	0.013	C
2	0.9685456	0.559026	0.7520994
2	1.0108467	0.5658796	0.7837828
2	1.0206077	0.5536207	0.7656968
3	1.0471434	0.5479939	0.7091036
3	0.9187006	0.5184263	0.6795092
3	1.0341561	0.5674414	0.643053
Average
experiment	WT	KO#1	KO#2
1	1	0.473206	0.775534
2	1	0.559509	0.767193
3	1	0.544621	0.677222

## Sheet: Pannel 1c
Primary data						Statistical analysis	after log transformation
experiment	WT	KO#1	KO#2			Panel c	Udp xylose
1	1.088508	0.035462	0.118206			Dunnett's multiple comparisons test	Mean Diff.	95.00% CI of diff.	Below threshold?	Summary	Adjusted P Value	A-?
1	0.924689	0.044004	0.12252			WT vs. KO#1	1.393	1.303 to 1.482	Yes	****	<0.0001	B
1	0.986803	0.041933	0.109147			WT vs. KO#2	0.9063	0.8166 to 0.9960	Yes	****	<0.0001	C
2	0.9225789	0.0491799	0.1239238
2	1.1190481	0.0415881	0.1168496
2	0.958373	0.0423625	0.125336
3	0.8915825	0.0400303	0.1309612
3	1.0244179	0.0351685	0.1426852
3	1.0839996	0.035854	0.1288784
Average
experiment	WT	KO#1	KO#2
1	1	0.040466	0.116625
2	1	0.044377	0.122036
3	1	0.037018	0.134175

## Sheet: Pannel 1d
Primary data						Statistical analysis	after log transformation
experiment	WT	KO#1	KO#2			Panel d	Udp xylose
1	1.04003	0.0437251	0.116089			Dunnett's multiple comparisons test	Mean Diff.	95.00% CI of diff.	Below threshold?	Summary	Adjusted P Value	A-?
1	0.941795	0.0426602	0.129281			WT vs. KO#1	1.393	1.125 to 1.661	Yes	****	<0.0001	B
1	1.01818	0.0452249	0.112768			WT vs. KO#2	1.103	0.8347 to 1.371	Yes	****	<0.0001	C
2	1.06761	0.0477759	0.0979764
2	0.959015	0.0427625	0.0850365
2	0.973377	0.0467527	0.0924741
3	1.05236	0.040172	0.0987918
3	0.908285	0.0461666	0.116593
3	1.03936	0.0414341	0.104775
4	0.982795	0.0293836	0.0309648
4	1.00722	0.028708	0.0346928
4	1.00998	0.0358328	0.0338778
Average
experiment	WT	KO#1	KO#2
1	1	0.04387	0.119379
2	1	0.045764	0.091829
3	1	0.042591	0.10672
4	1	0.031308	0.033178

## Sheet: Pannel 1f
Primary data						Statistical analysis	after log transformation
experiment	WT	KO#1	KO#2			Panel f	UDP glucuronate
1	1.01859	1.34415	1.73994			Dunnett's multiple comparisons test	Mean Diff.	95.00% CI of diff.	Below threshold?	Summary	Adjusted P Value	A-?
1	1.01981	1.36236	1.78122			WT vs. KO#1	-0.1811	-0.3012 to -0.06092	Yes	*	0.0129	B
1	0.961604	1.37166	1.61717			WT vs. KO#2	-0.3282	-0.4484 to -0.2081	Yes	**	0.0014	C
2	1.03986	1.5637	2.5183
2	1.06084	1.61388	2.54393
2	0.8993	1.63289	2.57082
3	1.02281	1.46947	2.12955
3	0.946941	1.58333	2.17782
3	1.03025	1.75456	2.33825
Average
experiment	WT	KO#1	KO#2
1	1	1.35939	1.71278
2	1	1.60349	2.54435
3	1	1.60245	2.21521

## Sheet: Pannel 1g
Primary data						Statistical analysis	after log transformation
experiment	WT	KO#1	KO#2			Panel g	UDP glucuronate
1	1.162073	1.872735	0.777625			Dunnett's multiple comparisons test	Mean Diff.	95.00% CI of diff.	Below threshold?	Summary	Adjusted P Value	A-?
1	0.937177	1.736021	0.73458			WT vs. KO#1	-0.2493	-0.3028 to -0.1957	Yes	***	0.0002	B
1	0.90075	1.798604	0.775852			WT vs. KO#2	0.1056	0.05206 to 0.1591	Yes	**	0.0049	C
2	1.0125031	1.7995622	0.8568805
2	0.9963537	1.768991	0.861137
2	0.9911432	1.8708366	0.8707609
3	1.0034648	1.6862534	0.7561416
3	1.0255677	1.6769599	0.7311685
3	0.9709675	1.7736335	0.710571
Average
experiment	WT	KO#1	KO#2
1	1	1.802453	0.762686
2	1	1.81313	0.862926
3	1	1.712282	0.732627

## Sheet: Pannel 1h
Primary data						Statistical analysis	after log transformation
experiment	WT	KO#1	KO#2			Panel h	UDP glucuronate
1	1.087625	15.5485	12.68834			Dunnett's multiple comparisons test	Mean Diff.	95.00% CI of diff.	Below threshold?	Summary	Adjusted P Value	A-?
1	0.971162	15.66354	13.52457			WT vs. KO#1	-1.24	-1.331 to -1.150	Yes	****	<0.0001	B
1	0.941213	15.18811	12.09509			WT vs. KO#2	-1.12	-1.211 to -1.030	Yes	****	<0.0001	C
2	0.9622933	20.518403	16.256058
2	1.0380276	19.854866	13.802083
2	0.9996791	18.80531	14.89926
3	1.110506	17.642288	11.910668
3	1.0781366	16.798563	11.748762
3	0.8113574	17.299435	12.270502
Average
experiment	WT	KO#1	KO#2
1	1	15.46671	12.76933
2	1	19.72619	14.9858
3	1	17.24676	11.97664

## Sheet: Pannel 1i
Primary data						Statistical analysis	after log transformation
experiment	WT	KO#1	KO#2			Panel i	UDP glucuronate
1	0.947052	9.92246	9.83181			Dunnett's multiple comparisons test	Mean Diff.	95.00% CI of diff.	Below threshold?	Summary	Adjusted P Value	A-?
1	1.02478	9.87444	10.0333			WT vs. KO#1	-1.055	-1.157 to -0.9538	Yes	****	<0.0001	B
1	1.02816	9.96205	9.78378			WT vs. KO#2	-1.024	-1.125 to -0.9219	Yes	****	<0.0001	C
2	0.980092	10.6465	10.01
2	1.06339	10.7335	10.0973
2	0.956523	10.5442	10.169
3	0.866718	15.1237	13.3479
3	1.06308	16.6484	14.0286
3	1.07021	15.2094	13.4216
4	1.01263	9.96815	9.40377
4	1.008	10.0652	9.36295
4	0.979373	10.2176	8.7232
Average
experiment	WT	KO#1	KO#2
1	1	9.91965	9.88298
2	1	10.6414	10.0921
3	1	15.6605	13.5994
4	1	10.0837	9.1633

## Sheet: Pannel 1j
Primary data							Statistical analysis	after log transformation
experiment	WT Empty vector	TGDS KO empty vector	TGDS KO TGDS OE	UXS1 KO empty vector	UXS1 KO TGDS OE		Panel j	Udp xylose
1	0.994038	0.054695	1.70509	0.005487	0.000793		Šídák's multiple comparisons test	Mean Diff.	95.00% CI of diff.	Below threshold?	Summary	Adjusted P Value
1	1.01898	0.061923	1.64089	0.001654	4.31e-05		WT Empty vector vs. TGDS KO empty vector	1.114	0.7006 to 1.527	Yes	****	<0.0001	A-B
1	0.98698	0.044107	1.75762	0.001959	0.001066		WT Empty vector vs. UXS1 KO empty vector	2.639	2.226 to 3.052	Yes	****	<0.0001	A-C
							TGDS KO empty vector vs. TGDS KO TGDS empty vector	-1.204	-1.617 to -0.7913	Yes	****	<0.0001	B-E
2	1.03101	0.079955	1.05199	0.000843	0.001644		UXS1 KO empty vector vs. UXS1 KO TGDS empty vector	0.3607	-0.05237 to 0.7738	No	ns	0.0948	C-F
2	0.937871	0.085805	0.997581	0.001888	0.000363
2	1.03112	0.084541	1.01527	0.000511	0.00127
3	1.07537	0.134903	1.03578	0.009046	0.001438
3	1.00474	0.082917	1.11462	0.00084	0.001926
3	0.919884	0.088265	1.07863	0.0012	0.000984
Average
experiment	WT Empty vector	TGDS KO empty vector	TGDS KO TGDS OE	UXS1 KO empty vector	UXS1 KO TGDS OE
1	1	0.053575	1.7012	0.003034	0.000634
2	1	0.083434	1.02161	0.001081	0.001092
3	1	0.102028	1.07634	0.003695	0.001449

## Sheet: Pannel 1k
Primary data							Statistical analysis	after log transformation
experiment	WT Empty vector	TGDS KO empty vector	TGDS KO TGDS OE	UXS1 KO empty vector	UXS1 KO TGDS OE		Panel k	Udp Glc Acid
1	1.01083	12.1696	1.08989	11.838	12.3959		Šídák's multiple comparisons test	Mean Diff.	95.00% CI of diff.	Below threshold?	Summary	Adjusted P Value
1	1.01941	12.4566	1.18064	11.7759	12.3958		WT Empty vector vs. TGDS KO empty vector	-1.14	-1.275 to -1.006	Yes	****	<0.0001	A-B
1	0.969757	13.234	1.18405	12.6541	12.4735		WT Empty vector vs. UXS1 KO empty vector	-1.127	-1.262 to -0.9931	Yes	****	<0.0001	A-C
							TGDS KO empty vector vs. TGDS KO TGDS empty vector	1.168	1.034 to 1.302	Yes	****	<0.0001	B-E
2	0.93825	13.555	0.837774	13.795	13.421		UXS1 KO empty vector vs. UXS1 KO TGDS empty vector	0.005454	-0.1288 to 0.1397	No	ns	>0.9999	C-F
2	1.02999	13.9411	0.76283	14.5825	13.1248
2	1.03176	14.7683	0.85157	14.0318	13.5965
3	1.04689	14.4148	0.87022	14.0362	14.0102
3	0.974868	14.7622	0.82213	13.7795	13.3891
3	0.978244	15.3171	0.941384	14.4765	14.4779
Average
experiment	WT Empty vector	TGDS KO empty vector	TGDS KO TGDS OE	UXS1 KO empty vector	UXS1 KO TGDS OE
1	1	12.6201	1.15153	12.0893	12.4217
2	1	14.0881	0.817391	14.1364	13.3808
3	1	14.8314	0.877911	14.0974	13.9591
