# Supplementary material for: A missing enzyme-rescue metabolite as cause of a rare skeletal dysplasia
Source: Nature. 2025 Aug 20;646(8083):218–26. doi: 10.1038/s41586-025-09397-x (PMC12488480; doi:10.1038/s41586-025-09397-x)
Supplement: Supplementary file 4 — Source Data Fig. 2 [file 41586_2025_9397_MOESM4_ESM.xlsx]

## Sheet: Pannel 2c
Primary data					Statistical analysis	after log transformation
experiment	293T WT empty vector	293T TGDS KO empty vector	293T TGDS KO ArnA OE		Panel c	UDP Xylose
1	0.999003	0.168118	1.08957		Dunnett's multiple comparisons test	Mean Diff.	95.00% CI of diff.	Below threshold?	Summary	Adjusted P Value	B-?
1	1.02997	0.159238	1.04317		293T TGDS KO 1A3 empty vs. 293T WT empty	-0.8095	-0.9283 to -0.6907	Yes	****	<0.0001	A
1	0.971029	0.153171	1.02471		293T TGDS KO 1A3 empty vs. 293T TGDS KO ArnA OE	-0.8228	-0.9416 to -0.7040	Yes	****	<0.0001	C
2	0.986939	0.189419	0.951291
2	0.980448	0.17579	1.00151
2	1.03261	0.181594	1.137
3	1.12801	0.129834	1.04503
3	0.908331	0.127962	0.928103
3	0.963657	0.125265	1.06056
Average
experiment	293T WT empty vector	293T TGDS KO empty vector	293T TGDS KO ArnA OE
1	1	0.160176	1.05248
2	1	0.182268	1.02993
3	1	0.127687	1.01123

## Sheet: Pannel 2d
Primary data					Statistical analysis	after log transformation
experiment	293T WT empty vector	293T TGDS KO empty vector	293T TGDS KO ArnA OE		Panel d	UDP glc A
1	1.02175	15.3488	0.792567		Dunnett's multiple comparisons test	Mean Diff.	95.00% CI of diff.	Below threshold?	Summary	Adjusted P Value	B-?
1	1.02777	14.3802	0.782558		293T TGDS KO 1A3 empty vs. 293T WT empty	1.237	1.060 to 1.413	Yes	****	<0.0001	A
1	0.95048	14.3005	0.740454		293T TGDS KO 1A3 empty vs. 293T TGDS KO ArnA OE	1.285	1.109 to 1.462	Yes	****	<0.0001	C
2	1.09611	13.7343	1.20075
2	1.17545	19.0407	1.14442
2	0.728443	17.7767	1.01727
3	0.932489	22.2112	0.965491
3	1.03842	20.7323	0.682039
3	1.02909	19.2616	0.82875
Average
experiment	293T WT empty vector	293T TGDS KO empty vector	293T TGDS KO ArnA OE
1	1	14.6765	0.771859
2	1	16.8505	1.12081
3	1	20.735	0.825427

## Sheet: Pannel 2e
Primary data							Statistical analysis	after log transformation
experiment	HAP1 WT empty vector	HAP1 TGDS KO	HAP1 TGDS KO ArnA OE	HAP1 UXS1 KO empty	HAP1 UXS1 KO ArnA OE		Panel e
1	0.994315	0.0655942	1.07631		0.0233218		Šídák's multiple comparisons test	Mean Diff.	95.00% CI of diff.	Below threshold?	Summary	Adjusted P Value
1	0.992871	0.0611668	1.01547		0.0196702		HAP1 WT empty vs. HAP1 TGDS KO	1.35	0.9986 to 1.701	Yes	****	<0.0001	A-B
1	1.01281	0.062125	1.05382		Lost sample		HAP1 TGDS KO vs. HAP1 TGDS KO ArnA rescue	-1.25	-1.601 to -0.8984	Yes	****	<0.0001	B-C
							HAP1 WT empty vs. HAP1 UXS1 KO ArnA rescue	1.699	1.348 to 2.050	Yes	****	<0.0001	A-E
2	1.00745	0.0421475	0.689594		0.0148034
2	0.970028	0.0459845	0.637317		0.0099832
2	1.02252	0.0470199	0.757623		0.0122825
3	1.03665	0.031229	0.623428		0.0276647
3	0.998433	0.0276047	0.715965		0.0185056
3	0.964917	0.035659	0.722419		0.0444001
Average
experiment	HAP1 WT empty vector	HAP1 TGDS KO	HAP1 TGDS KO ArnA OE	HAP1 UXS1 KO empty	HAP1 UXS1 KO ArnA OE
1	1	0.062962	1.04853		0.021496
2	1	0.045051	0.694845		0.012356
3	1	0.031498	0.687271		0.03019

## Sheet: Pannel 2f
Primary data							Statistical analysis	after log transformation
experiment	HAP1 WT empty vector	HAP1 TGDS KO	HAP1 TGDS KO ArnA OE	HAP1 UXS1 KO empty	HAP1 UXS1 KO ArnA OE		Panel f
1	0.962082	11.5308	2.75028	13.6478	10.8595		Šídák's multiple comparisons test	Mean Diff.	95.00% CI of diff.	Below threshold?	Summary	Adjusted P Value
1	1.04503	10.7855	2.64451	12.7686	10.7507		HAP1 WT empty vs. HAP1 TGDS KO	-1.092	-1.218 to -0.9665	Yes	****	<0.0001	A-B
1	0.992885	11.7735	2.51177	12.6967	Lost sample		HAP1 WT empty vs. HAP1 UXS1 KO empty	-1.124	-1.249 to -0.9979	Yes	****	<0.0001	A-D
							HAP1 WT empty vs. HAP1 UXS1 KO ArnA rescue	-1.059	-1.185 to -0.9331	Yes	****	<0.0001	A-E
2	0.93923	12.5299	3.18334	14.0674	13.8419		HAP1 TGDS KO vs. HAP1 TGDS KO ArnA rescue	0.5715	0.4457 to 0.6972	Yes	****	<0.0001	B-C
2	1.03357	12.5562	3.48792	14.2039	12.0109
2	1.0272	12.6634	3.27938	14.7748	12.4257
3	0.986162	12.8173	4.00668	11.9904	10.4855
3	1.00715	13.8902	4.60737	12.7547	10.57
3	1.00668	12.9634	3.90997	12.9221	11.6235
Average
experiment	HAP1 WT empty vector	HAP1 TGDS KO	HAP1 TGDS KO ArnA OE	HAP1 UXS1 KO empty	HAP1 UXS1 KO ArnA OE
1	1	11.3633	2.63552	13.0377	10.8051
2	1	12.5832	3.31688	14.3487	12.7595
3	1	13.2236	4.17467	12.5557	10.893

## Sheet: Pannel 2h
Primary data
experiment	WT Ctrl	WT Guide 1	WT Guide 3	TGDS KO Ctrl	TGDS KO Guide 1	TDGS KO Guide 3
1	1.148836	0.981666	0.904494	not detectable	0.464002	0.444804
1	0.996004	0.963202	1.082777	not detectable	0.422351	0.464412
1	0.85516	0.923547	0.855892	not detectable	0.4143	0.408815
2	1.014373	0.922522	0.93968	not detectable	0.426462	0.341639
2	1.035578	0.854916	1.022031	not detectable	0.490804	0.311911
2	0.950049	0.723223	0.999078	not detectable	0.467948	0.383963
3	1.051332	0.761869	0.887021	not detectable	0.213708	0.081907
3	0.998805	0.795283	0.953838	not detectable	0.477118	0.363591
3	0.949863	0.74634	0.880156	not detectable	0.470381	0.228432
Average
experiment
1	1	0.956138	0.947721	not detectable	0.433551	0.439344
2	1	0.833554	0.98693	not detectable	0.461738	0.345838
3	1	0.767831	0.907005	not detectable	0.387069	0.224643

## Sheet: Pannel 2i
Primary data								Statistical analysis	after log transformation
experiment	WT Ctrl	WT Guide 1	WT Guide 3	TGDS KO Ctrl	TGDS KO Guide 1	TDGS KO Guide 3		Panel i
1	0.99377	0.86648	0.839285	31.82238	2025-08-12	15.08175		Šídák's multiple comparisons test	Mean Diff.	95.00% CI of diff.	Below threshold?	Summary	Adjusted P Value
1	0.996711	0.943989	0.912721	29.78525	13.39157	15.61554		WT Ctrl vs. TGDS KO Ctrl	-1.497	-1.620 to -1.374	Yes	****	<0.0001	A-D
1	1.009519	0.85446	0.991832	29.68885	13.48471	16.50081		TGDS KO Ctrl vs. TGDS KO Guide 1	0.3789	0.2559 to 0.5019	Yes	****	<0.0001	D-E
								TGDS KO Ctrl vs. TDGS KO Guide 3	0.2817	0.1588 to 0.4047	Yes	***	0.0002	D-F
2	0.926613	2584-01-01	1.061984	41.78591	16.83953	23.61948
2	0.962001	1.337253	1.10763	41.56273	17.15394	22.83274
2	1.111386	1.334884	1.26441	42.49144	17.47899	22.76863
3	0.952439	0.879458	0.731966	24.41893	4472-10-01	13.10785
3	0.949635	0.891495	0.698878	22.1524	9.622814	11.32543
3	1.097927	0.943139	0.868932	25.98151	10.27864	12.00359
Average
experiment
1	1	0.88831	0.914613	30.43216	12.98543	15.7327
2	1	1.310179	1.144675	41.94669	17.15749	23.07361
3	1	0.904697	0.766592	24.18428	10.11622	12.14562

## Sheet: Pannel 2j
Primary data						Statistical analysis	after log transformation
experiment	U2OS WT Ctrl	U2OS WT H6PD OE	U2OS KO Ctrl	U2OS KO H6PD OE		Panel j
1	1.12444	1.079775	0.375863	0.218587		Šídák's multiple comparisons test	Mean Diff.	95.00% CI of diff.	Below threshold?	Summary	Adjusted P Value
1	0.921059	1.028451	0.412055	0.233248		U2OS WT Ctrl vs. U2OS KO Ctrl	0.1876	-0.03783 to 0.4131	No	ns	0.0998	A-C
1	0.954501	1.140006	0.343828	0.2353		U2OS WT Ctrl vs. U2OS KO OE	0.6568	0.4313 to 0.8823	Yes	***	0.0002	A-D
						U2OS KO Ctrl vs. U2OS KO OE	0.4691	0.2437 to 0.6946	Yes	**	0.0015	C-D
2	0.98817	1.205666	0.416046	0.236221
2	1.073347	1.131348	0.488515	0.24956
2	0.938483	1.144469	0.411672	0.233393
3	1.084256	0.956799	0.376993	0.179346
3	0.980037	1.00176	0.368668	0.22178
3	0.935707	0.981174	0.396055	0.235039
Average
experiment	U2OS WT Ctrl	U2OS WT H6PD OE	U2OS KO Ctrl	U2OS KO H6PD OE
1	1	1.082744	0.377249	0.229045
2	1	1.160494	0.438744	0.239725
3	1	0.979911	0.380572	0.212055

## Sheet: Pannel 2k
Primary data						Statistical analysis	after log transformation
experiment	U2OS WT Ctrl	U2OS WT H6PD OE	U2OS KO Ctrl	U2OS KO H6PD OE		Panel k
1	1.009397	1.474745	1.448197	17.5219		Šídák's multiple comparisons test	Mean Diff.	95.00% CI of diff.	Below threshold?	Summary	Adjusted P Value
1	0.926224	1.525202	1.331354	15.6733		U2OS WT Ctrl vs. U2OS KO Ctrl	-0.2166	-0.4642 to 0.03109	No	ns	0.0836	A-C
1	1.064379	1.366609	1.955262	16.17474		U2OS WT Ctrl vs. U2OS KO OE	-1.154	-1.402 to -0.9067	Yes	****	<0.0001	A-D
						U2OS KO Ctrl vs. U2OS KO OE	-0.9378	-1.185 to -0.6901	Yes	****	<0.0001	C-D
2	0.871312	1.425799	2.388848	14.40874
2	0.87651	1.085198	2.534608	12.30776
2	1.252177	1.613034	2.857006	15.15565
3	0.914549	0.915304	1.092173	12.91901
3	0.963411	0.704101	1.044076	13.33457
3	1.12204	1.216058	1.135273	11.68323
Average
experiment	U2OS WT Ctrl	U2OS WT H6PD OE	U2OS KO Ctrl	U2OS KO H6PD OE
1	1	1.455519	1.578271	16.45665
2	1	1.374677	2.593487	13.95738
3	1	0.945154	1.090507	6456-12-01
