# Supplementary material for: A missing enzyme-rescue metabolite as cause of a rare skeletal dysplasia
Source: Nature. 2025 Aug 20;646(8083):218–26. doi: 10.1038/s41586-025-09397-x (PMC12488480; doi:10.1038/s41586-025-09397-x)
Supplement: Supplementary file 5 — Source Data Fig. 3 [file 41586_2025_9397_MOESM5_ESM.xlsx]

## Sheet: Pannel 3h (5)
Primary data					Statistical analysis	after log transformation
experiment	UXS1 UDP glc	UXS1 NaBH4UDP glc	UXS1 NaBH4 TGDS		Panel h
1	18586.5	76892.2	19215.7		Dunnett's multiple comparisons test	Mean Diff.	95.00% CI of diff.	Below threshold?	Summary	Adjusted P Value	B-?
1	16647.9	76759.4	19583.8		UXS1 NaBH4UDP glc vs. UXS1 UDP glc	0.6669	0.4309 to 0.9030	Yes	**	0.0013	A
1	18710	73738.4	21670.8		UXS1 NaBH4UDP glc vs. UXS1 NaBH4 TGDS	0.759	0.5229 to 0.9951	Yes	***	0.0008	C
2	21675.9	104072	13327.1
2	26097.9	103746	19037.8
2	19513.3	Lost sample	17112.5
2	21964.9
3	21176	106913	17538.7
3	22732	115580	12827.8
3	23694.9	122526	12827.2
Average
experiment	UXS1 UDP glc	UXS1 NaBH4UDP glc	UXS1 NaBH4 TGDS
1	17981.4	75796.7	20156.7
2	22313	103909	16492.5
3	22534.3	115006	14397.9

## Sheet: Pannel 3c
Primary data							Statistical analysis	after log transformation
experiment	WT empty	TGDS KO Empty vector	TGDS KO TGDS OE	TGDS KO UGDH OE			Panel c	UDP 4keto 6deoxyglucose
1	1.04477	0.031134	0.666812	8.55002			Šídák's multiple comparisons test	Mean Diff.	95.00% CI of diff.	Below threshold?	Summary	Adjusted P Value
1	0.992738	0.067249	0.710575	8.82779			WT empty vs. TGDS KO Empty vector	0.9369	0.3149 to 1.559	Yes	**	0.0058	A-B
1	0.962494	0.046393	0.682125	10.0146			TGDS KO Empty vector vs. TGDS KO TGDS OE	-0.7476	-1.370 to -0.1256	Yes	*	0.0205	B-C
							TGDS KO Empty vector vs. TGDS KO UGDH OA	-1.861	-2.483 to -1.239	Yes	****	<0.0001	B-D
2	1.02	0.456	0.483	5.54
2	0.894	0.201	0.353	4.53
2	1.08	0.387	0.351	4.68
3	1.07557	0.051152	0.93537	13.9797
3	0.965332	0.163819	1.18098	14.1353
3	0.959103	0.061196	0.872256	11.3216
Average
experiment	WT empty	TGDS KO Empty vector	TGDS KO TGDS OE	TGDS KO UGDH OE
1	1	0.048259	0.686504	9.1308
2	1	0.347993	0.395465	4.91957
3	1	0.092056	0.996201	13.1455

## Sheet: Pannel 3d
Primary data							Statistical analysis	after log transformation
experiment	WT empty	TGDS KO Empty vector	TGDS KO TGDS OE	TGDS KO UGDH OE			Panel d	UDP 6deoxyglucose
1	0.974843	0.106903	0.80107	5.29708			Šídák's multiple comparisons test	Mean Diff.	95.00% CI of diff.	Below threshold?	Summary	Adjusted P Value
1	1.04872	0.106446	1.09292	5.62914			WT empty vs. TGDS KO Empty vector	1.072	0.3119 to 1.833	Yes	**	0.0085	A-B
1	0.976432	0.165338	0.90457	6.54639			TGDS KO Empty vector vs. TGDS KO TGDS OE	-0.961	-1.722 to -0.2004	Yes	*	0.0157	B-C
							TGDS KO Empty vector vs. TGDS KO UGDH OA	-1.786	-2.547 to -1.025	Yes	***	0.0003	B-D
2	0.978	0.335	0.514	4.24
2	0.953	0.123	0.485	3.49
2	1.07	0.315	0.468	3.61
3	1.05319	0.017434	1.011	6.43625
3	0.97583	0.024468	1.00825	6.31891
3	0.970977	0.014013	1.02632	6.07992
Average
experiment	WT empty	TGDS KO Empty vector	TGDS KO TGDS OE	TGDS KO UGDH OE
1	1	0.126229	0.932854	5.82421
2	1	0.257656	0.488958	3.78024
3	1	0.018638	1.01519	6.27836

## Sheet: Pannel 3e
Primary data							Statistical analysis	after log transformation
experiment	WT empty	TGDS KO Empty vector	TGDS KO TGDS OE	TGDS KO UGDH OE			Panel e	UDP Xylose
1	0.916229	0.12097	1.03905	0.888755			Šídák's multiple comparisons test	Predicted (LS) mean diff.	95.00% CI of diff.	Below threshold?	Summary	Adjusted P Value
1	1.03305	0.117695	1.06887	0.902034			WT empty vs. TGDS KO Empty vector	0.798	0.6707 to 0.9254	Yes	****	<0.0001	A-B
1	1.05072	0.114801	1.0695	0.998829			TGDS KO Empty vector vs. TGDS KO TGDS OE	-0.7718	-0.8991 to -0.6444	Yes	****	<0.0001	B-C
							TGDS KO Empty vector vs. TGDS KO UGDH OA	-0.7854	-0.9127 to -0.6581	Yes	****	<0.0001	B-D
2	0.984	0.223	0.959	0.967
2	0.939	0.185	0.87	0.962
2	1.08	0.226	0.922	0.898
3	1.17096	0.152915	1.06493	1.12456
3	0.95596	0.181096	1.03425	1.08925
3	0.873083	0.15246	1.02553	1.15924
4	1.15496	0	0.759872	0.881572
4	1.01095	0	0.658586	0.937394
4	0.834087	0	0.909394	0.89078
Average
experiment	WT empty	TGDS KO Empty vector	TGDS KO TGDS OE	TGDS KO UGDH OE
1	1	0.117822	1.05914	0.929873
2	1	0.211235	0.917172	0.942566
3	1	0.162157	1.04157	1.12435
4	1	0	0.77595	0.903249

## Sheet: Pannel 3f
Primary data							Statistical analysis	after log transformation
experiment	WT empty	TGDS KO Empty vector	TGDS KO TGDS OE	TGDS KO UGDH OE			Panel f	UDP glc A
1	1.0053	16.9213	0.694192	0.59006			Šídák's multiple comparisons test	Mean Diff.	95.00% CI of diff.	Below threshold?	Summary	Adjusted P Value
1	0.996335	15.5762	0.670691	0.645082			WT empty vs. TGDS KO Empty vector	-1.08	-1.282 to -0.8780	Yes	****	<0.0001	A-B
1	0.998362	16.6108	0.657446	0.632024			TGDS KO Empty vector vs. TGDS KO TGDS OE	1.363	1.161 to 1.564	Yes	****	<0.0001	B-C
							TGDS KO Empty vector vs. TGDS KO UGDH OA	1.366	1.164 to 1.568	Yes	****	<0.0001	B-D
2	0.953	7.96	0.58	0.971
2	0.953	7.59	0.399	0.543
2	1.09	8.85	0.435	0.434
3	1.13607	12.8298	0.660473	0.598251
3	0.909798	13.0913	0.589689	0.576772
3	0.954134	11.4241	0.615749	0.63196
4	1.08027	12.9946	0.356315	0.312199
4	1.00618	12.5031	0.374692	0.301815
4	0.913551	12.2475	0.390745	0.267469
Average
experiment	WT empty	TGDS KO Empty vector	TGDS KO TGDS OE	TGDS KO UGDH OE
1	1	16.3694	0.67411	0.622388
2	1	8.13263	0.471223	0.6495
3	1	12.4484	0.62197	0.602328
4	1	12.5817	0.373917	0.293828

## Sheet: Pannel 3h
Primary data					Statistical analysis	after log transformation
experiment	UXS1 UDP glc	UXS1 NaBH4UDP glc	UXS1 NaBH4 TGDS		Panel h
1	48256422	10741941	32390798		Dunnett's multiple comparisons test	Mean Diff.	95.00% CI of diff.	Below threshold?	Summary	Adjusted P Value	B-?
1	44087234	9.09059e+06	30113115		UXS1 NaBH4UDP glc vs. UXS1 UDP glc	-0.7638	-0.9427 to -0.5849	Yes	***	0.0003	A
1	43731372	11329226	31894697		UXS1 NaBH4UDP glc vs. UXS1 NaBH4 TGDS	-0.6093	-0.7881 to -0.4304	Yes	***	0.0006	C
2	4.55489e+07	5.86466e+06	2.56178e+07
2	4.33452e+07	6.09812e+06	3.24265e+07
2	3.87601e+07	Lost sample	3.01927e+07
2	4.83226e+07
3	45080165	7.68618e+06	35172207
3	43238613	7.33679e+06	33769671
3	43133760	6561567	28518266
Average
experiment	UXS1 UDP glc	UXS1 NaBH4UDP glc	UXS1 NaBH4 TGDS
1	45358343	10387252	31466204
2	43994197	5.98139e+06	2.94123e+07
3	43817513	7.19485e+06	32486715

## Sheet: Pannel 3h (2)
Primary data
experiment	UXS1 UDP glc	UXS1 NaBH4UDP glc	UXS1 NaBH4 TGDS
1	0	218.655	63266
1	255.645	0	63976.2
1	0	0	62131.9
2	0	0	284599
2	237.185	1903.02	282954
2	237.145	Lost sample	263710
2	0
3	0	402.657	237367
3	0	0	250772
3	0	456.285	255281
Average
experiment	UXS1 UDP glc	UXS1 NaBH4UDP glc	UXS1 NaBH4 TGDS
1	85.215	72.8849	63124.7
2	118.6	951.5	277088
3	0	286.314	247807

## Sheet: Pannel 3h (3)
Primary data
experiment	UXS1 UDP glc	UXS1 NaBH4UDP glc	UXS1 NaBH4 TGDS
1	1531.37	1846.65	109059
1	1132.05	1002.15	101482
1	1482.56	952.349	113215
2	2664.71	1622.64	145224
2	3146.85	6694.85	176733
2	290.493	Lost sample	159087
2	2182.94
3
3	1754.6	1645.05	194503
3	1611.19	1862.62	195430
	3487.42	1453.81	192344
Average
experiment	UXS1 UDP glc	UXS1 NaBH4UDP glc	UXS1 NaBH4 TGDS
1	1381.99	1267.05	107919
2	2071.2	4158.7	160348
3	2284.4	1653.83	194092

## Sheet: Pannel 3h (4)
Primary data					Statistical analysis	after log transformation
experiment	UXS1 UDP glc	UXS1 NaBH4UDP glc	UXS1 NaBH4 TGDS		Panel h
1	39509	4862.74	18908.6		Dunnett's multiple comparisons test	Mean Diff.	95.00% CI of diff.	Below threshold?	Summary	Adjusted P Value	B-?
1	33428.6	5341.51	18226.7		UXS1 NaBH4UDP glc vs. UXS1 UDP glc	-0.8695	-0.9838 to -0.7551	Yes	****	<0.0001	A
1	34613.6	5069.9	19246.1		UXS1 NaBH4UDP glc vs. UXS1 NaBH4 TGDS	-0.6524	-0.7667 to -0.5380	Yes	****	<0.0001	C
2	44073.4	6306.8	23490
2	42167.3	5541.7	28692.2
2	40499.1	Lost sample	28882.5
2	45865.8
3	44822.2	4742.49	29467.4
3	44451.1	4923.19	30021.2
3	44239.1	7206.58	31292
Average
experiment	UXS1 UDP glc	UXS1 NaBH4UDP glc	UXS1 NaBH4 TGDS
1	35850.4	5091.38	18793.8
2	43151.4	5924.2	27021.6
3	44504.1	5624.09	30260.2
