# Supplementary material for: A missing enzyme-rescue metabolite as cause of a rare skeletal dysplasia
Source: Nature. 2025 Aug 20;646(8083):218–26. doi: 10.1038/s41586-025-09397-x (PMC12488480; doi:10.1038/s41586-025-09397-x)
Supplement: Supplementary file 6 — Source Data Fig. 4 [file 41586_2025_9397_MOESM6_ESM.xlsx]

## Sheet: Figure 4b
Primary data
Batch 1
experiment	Control france	TGDS A.I. france
1	0.999513	0.977961
2	1.04282	1.01939
3	0.964858	1.14329
4	0.992811	0.805253
Statistical analysis	after log transformation
Table Analyzed	Transform of UDPXylose
Column B	TGDS patient france
vs.	vs.
Column A	Control france
Paired t test
P value	0.8032
P value summary	ns
Significantly different (P < 0.05)?	No
One- or two-tailed P value?	Two-tailed
t, df	t=0.2721, df=3
Number of pairs	4
Batch 2
experiment	Control Road	Control MaSch	TGDS A.I. 5324	TGDS A.I. 5227	TGDS A.I. 5045	TGDS A.I. 5296
1	0.948245	1.05176	0.726813	0.977626	0.737734	0.478121
2	1	Not enough cells	0.55977	0.666002	0.738051	0.344117
3	0.964613	1.03539	0.591793	0.883744	0.797664	0.365478
4	0.835059	1.16494	0.632264	0.798023	0.748805	0.310779
Statistical analysis	after log transformation
Šídák's multiple comparisons test	Predicted (LS) mean diff.	95.00% CI of diff.	Below threshold?	Summary	Adjusted P Value
Control Road vs. TGDS A.I. 5324	0.1751	0.06795 to 0.2823	Yes	**	0.001	G-C
Control Road vs. TGDS A.I. 5227	0.05525	-0.05193 to 0.1624	No	ns	0.6437	G-D
Control Road vs. TGDS A.I. 5045	0.0927	-0.01447 to 0.1999	No	ns	0.1142	G-E
Control Road vs. TGDS A.I. 5296	0.4029	0.2957 to 0.5100	Yes	****	<0.0001	G-F
Control MaSch vs. TGDS A.I. 5324	0.2333	0.1166 to 0.3499	Yes	***	0.0001	H-C
Control MaSch vs. TGDS A.I. 5227	0.1134	-0.003280 to 0.2301	No	ns	0.0595	H-D
Control MaSch vs. TGDS A.I. 5045	0.1508	0.03417 to 0.2675	Yes	**	0.008	H-E
Control MaSch vs. TGDS A.I. 5296	0.461	0.3443 to 0.5777	Yes	****	<0.0001	H-F

## Sheet: Figure 4c
Primary data
Batch 1
experiment	Control france	TGDS A.I france
1	1.02088	0.940363
2	1.06209	1.16607
3	1.04348	1.12887
4	0.87355	0.891162
Statistical analysis	after log transformation
Table Analyzed	Transform of UDPGlucuronate
Column B	TGDS patient france
vs.	vs.
Column A	Control france
Paired t test
P value	0.5401
P value summary	ns
Significantly different (P < 0.05)?	No
One- or two-tailed P value?	Two-tailed
t, df	t=0.6895, df=3
Number of pairs	4
Batch 2
experiment	Control Road	Control MaSch	TGDS A.I. 5324	TGDS A.I. 5227	TGDS A.I. 5045	TGDS A.I. 5296
1	1.04859	0.951407	1.22125	0.871539	0.898172	1.2678
2	1	Not enough cells	1.64148	0.779766	0.935272	1.66134
3	1.27933	0.720674	1.94554	0.843503	1.64387	3.45533
4	0.962363	1.03764	1.44564	0.512208	0.860325	1.66265
Statistical analysis	after log transformation
Šídák's multiple comparisons test	Predicted (LS) mean diff.	95.00% CI of diff.	Below threshold?	Summary	Adjusted P Value
Control Road vs. TGDS A.I. 5324	-0.1601	-0.3927 to 0.07259	No	ns	0.3072	G-C
Control Road vs. TGDS A.I. 5227	0.1608	-0.07186 to 0.3934	No	ns	0.3023	G-D
Control Road vs. TGDS A.I. 5045	0.009025	-0.2236 to 0.2417	No	ns	>0.9999	G-E
Control Road vs. TGDS A.I. 5296	0.1608	-0.07186 to 0.3934	No	ns	0.3023	G-D
Control MaSch vs. TGDS A.I. 5324	-0.24	-0.4935 to 0.01342	No	ns	0.0694	H-C
Control MaSch vs. TGDS A.I. 5227	0.08081	-0.1726 to 0.3343	No	ns	0.9567	H-D
Control MaSch vs. TGDS A.I. 5045	-0.07095	-0.3244 to 0.1825	No	ns	0.9796	H-E
Control MaSch vs. TGDS A.I. 5296	-0.3229	-0.5764 to -0.06949	Yes	**	0.009	H-F

## Sheet: Figure 4d
Primary data
Batch 1
experiment	Control france	TGDS A.I france
1	1.20714	0.18403
2	0.901418	0.156157
3	0.772074	0.183702
4	1.11936	0.0543634
Statistical analysis	after log transformation
Table Analyzed	Transform of UDP-6dH
Column B	TGDS patient france
vs.	vs.
Column A	Control france
Paired t test
P value	0.01
P value summary	*
Significantly different (P < 0.05)?	Yes
One- or two-tailed P value?	Two-tailed
t, df	t=5.839, df=3
Number of pairs	4
Batch 2
experiment	Control Road	Control MaSch	TGDS A.I. 5324	TGDS A.I. 5227	TGDS A.I. 5045	TGDS A.I. 5296
1	1.06686	0.933139	0.113501	0.0621323	0.155749	0.0473157
2	1	Not enough cells	0.0460833	0	0.0965951	0.018481
3	1.55803	0.441975	0	0	0.0830907	0
4	1.18893	0.811065	0.274406	0.111661	0	0.0343945
Statistical analysis	after log transformation
Šídák's multiple comparisons test	Predicted (LS) mean diff.	95.00% CI of diff.	Below threshold?	Summary	Adjusted P Value
Control Road vs. TGDS A.I. 5324	1.035	0.5689 to 1.501	Yes	***	0.0002	G-C
Control Road vs. TGDS A.I. 5227	1.239	0.7027 to 1.775	Yes	***	0.0002	G-D
Control Road vs. TGDS A.I. 5045	1.003	0.5385 to 1.467	Yes	***	0.0003	G-E
Control Road vs. TGDS A.I. 5296	1.594	1.128 to 2.060	Yes	****	<0.0001	G-F
Control MaSch vs. TGDS A.I. 5324	0.7585	0.2509 to 1.266	Yes	**	0.0041	H-C
Control MaSch vs. TGDS A.I. 5227	0.9625	0.4027 to 1.522	Yes	**	0.0015	H-D
Control MaSch vs. TGDS A.I. 5045	0.7263	0.2216 to 1.231	Yes	**	0.0053	H-E
Control MaSch vs. TGDS A.I. 5296	1.318	0.8105 to 1.826	Yes	****	<0.0001	H-F

## Sheet: Figure 4g
Primary data								Statistical analysis	after log transformation
Experiment	TGDS WT	TGDS e90g	TGDS a100s	TGDS t102i	TGDS v239del	TGDS e322k		Panel g
1	1	0.455333	0.00504383	0	0	0.279834		Dunnett's multiple comparisons test	Predicted (LS) mean diff.	95.00% CI of diff.	Below threshold?	Summary	Adjusted P Value	A-?
								TGDS WT vs. TGDS e90g	0.252	0.003541 to 0.5004	Yes	*	0.0461	B
2	1	0.454059	0.00464617	0	0	0.248687		TGDS WT vs. TGDS a100s	2.171	1.922 to 2.419	Yes	****	<0.0001	C
								TGDS WT vs. TGDS t102i	2.813	2.454 to 3.172	Yes	****	<0.0001	D
3	1.05687	0.630705	0.00271273	0	0	0.355801		TGDS WT vs. TGDS v239del	3.208	2.849 to 3.567	Yes	****	<0.0001	E
3	0.943129	0.571028	0.00523704	0	0	0.366337		TGDS WT vs. TGDS e322k	0.4978	0.2494 to 0.7462	Yes	***	0.0001	F
4	1.13514	0.671831	0.0176976	0.0019078	0.000704447	0.342877
4	0.864856	0.601989	0.0157391	0.00149282	0.000656157	0.324285
Average
Experiment	TGDS WT	TGDS e90g	TGDS a100s	TGDS t102i	TGDS v239del	TGDS e322k
1	1	0.455333	0.00504383	0	0	0.279834
2	1	0.454059	0.00464617	0	0	0.248687
3	1	0.601	0.004	0	0	0.361
4	1	0.637	0.017	0.002	0.001	0.334

## Sheet: Figure 4h
Primary data
UDP-GlcA concentration	Wt		E90G		E322K
0	55435.1	23514.6	16501.4	19402.5	15081	14717.3
10	4.99812e+06	5.60224e+06	4.77111e+06	5.42495e+06	2.93861e+06	2.94665e+06
100	2.24631e+07	2.28768e+07	1.51995e+07	1.5503e+07	8.98179e+06	8.56478e+06
250	2.79272e+07	3.00594e+07	2.09433e+07	2.12628e+07	1.17072e+07	1.07564e+07

## Sheet: Figure 4j
Primary data				Statistical analysis	after log transformation
Nose Length				Panel j
individual	WT	KO/ki		Column A	WT
1	1.00167	0.795203		vs.	vs.
2	0.99833	0.830424		Column B	KI/KO
3	0.99084	0.861697
4	1.04087	0.913618		Test details
5	1.02382	0.868027		Test name	Unpaired t test
6	1.02571	0.777813		Variance assumption	Individual variance for each row
7	0.924506	0.995876		Multiple comparisons	Set P value threshold
8	0.994251	0.937113		Method	Holm-Šídák method
9	0.995533	0.864948		Desired FDR (Q)	1.00%
10	0.963918
11	1.04055			Number of tests performed	5
				Number of rows omitted	0
Skull length
individual	WT	KO/ki			Discovery?	P value	Mean of WT	Mean of KO/ki	Difference	SE of difference	t ratio	df	q value
1	1.01403	0.867198		Skull	Yes	0.001303	-0.0001744	-0.02955	0.02938	0.007725	3.803	18	0.000877
2	0.98597	0.937855		Nasal	Yes	4.6e-05	-0.0002352	-0.06086	0.06062	0.01138	5.329	18	4.6e-05
3	0.979936	0.960869		Premaxilla	Yes	<0.000001	-0.0003416	-0.06718	0.06684	0.008874	7.532	18	1e-06
4	1.02958	0.971636		Skull height	No	0.485782	-0.0002663	0.005613	-0.005879	0.008261	0.7117	18	0.196256
5	1.04509	0.935074
6	1.00306	0.855134
7	0.94138	0.974413
8	1.00095	0.974612
9	0.974876	0.940099
10	0.994182
11	1.03094
Skull height
individual	WT	KO/ki
1	0.971608	0.965716
2	1.02839	1.0398
3	0.988292	1.06098
4	1.04079	1.04669
5	1.04117	0.960015
6	0.985502	0.951012
7	0.95786	1.00657
8	0.98639	1.09182
9	0.948926	1.00399
10	0.991077
11	1.06
mandible length
experiment	WT	KO/ki
1	1.03507	0.825132
2	0.964926	0.855917
3	0.962928	0.84431
4	0.997019	0.842291
5	1.04061	0.850596
6	0.942809	0.783532
7	1.01993	0.911318
8	1.0367	0.88731
9	1.04263	0.918177
10	0.934836
11	1.02254

## Sheet: Figure 4k
Primary data				Statistical analysis	after log transformation
Femur				Panels k & l	vs.
individual	WT	KO/ki		Column A	WT
1	1.01616	0.894934		vs.	vs.
2	0.974184	0.899276		Column B	KI/KO
3	0.992905	0.898884
4	1.01884	0.899854		Test details
5	1.00303	0.907038		Test name	Unpaired t test
6	1.02946	0.883693		Variance assumption	Individual variance for each row
7	0.983836	0.853559		Multiple comparisons	Set P value threshold
8	1.00927	0.931604		Method	Holm-Šídák method
9	1.00178	0.888248		Desired FDR (Q)	1.00%
10	0.950197
11	1.02035				P value	Mean of WT	Mean of KO	Difference	SE of difference	t ratio	df	q value
				Femur	<0.000001	-0.000109	-0.04817	0.04806	0.004574	10.51	18	<0.000001
Tibia				Radius	<0.000001	-0.0001061	-0.0504	0.05029	0.004889	10.29	18	<0.000001
individual	WT	KO/ki		Humerus	<0.000001	-8.765e-05	-0.04981	0.04972	0.004949	10.05	18	<0.000001
1	1.00018	0.830549		Tibia	<0.000001	-0.0001502	-0.06422	0.06407	0.006617	9.683	18	<0.000001
2	0.977986	0.888025		Fibula	<0.000001	-7.546e-05	-0.05354	0.05347	0.005968	8.959	18	<0.000001
3	1.00357	0.921537		Ulna	<0.000001	-0.0001022	-0.05413	0.05403	0.006154	8.779	18	<0.000001
4	1.02554	0.908467
5	1.04027	0.858514
6	1.04116	0.818535
7	0.999818	0.848897
8	0.960884	0.851328
9	0.99175	0.842636
10	0.960631
11	0.998211
Fibula
individual	WT	KO/ki
1	1.01621	0.862888
2	0.984708	0.906549
3	1.03714	0.924746
4	1.01876	0.839473
5	0.999774	0.928242
6	0.998104	0.858627
7	0.983787	0.845015
8	0.985009	0.874888
9	0.974614	0.921441
10	0.985492
11	1.0164

## Sheet: Figure 4l
Primary data				Statistical analysis	after log transformation
Radius				Panels k & l
individual	WT	KO/ki		Column A	WT
1	0.999296	0.879977		vs.	vs.
2	0.979526	0.900098		Column B	KI/KO
3	1.01732	0.951018
4	0.992339	0.895444		Test details
5	1.01108	0.880849		Test name	Unpaired t test
6	1.04744	0.87263		Variance assumption	Individual variance for each row
7	1.0007	0.869425		Multiple comparisons	Set P value threshold
8	1.01941	0.877445		Method	Holm-Šídák method
9	0.980327	0.88972		Desired FDR (Q)	1.00%
10	0.989781
11	0.962776				P value	Mean of WT	Mean of KO	Difference	SE of difference	t ratio	df	q value
				Femur	<0.000001	-0.000109	-0.04817	0.04806	0.004574	10.51	18	<0.000001
Ulna				Radius	<0.000001	-0.0001061	-0.0504	0.05029	0.004889	10.29	18	<0.000001
individual	WT	KO/ki		Humerus	<0.000001	-8.765e-05	-0.04981	0.04972	0.004949	10.05	18	<0.000001
1	0.983258	0.857501		Tibia	<0.000001	-0.0001502	-0.06422	0.06407	0.006617	9.683	18	<0.000001
2	0.987367	0.882151		Fibula	<0.000001	-7.546e-05	-0.05354	0.05347	0.005968	8.959	18	<0.000001
3	1.01486	0.962348		Ulna	<0.000001	-0.0001022	-0.05413	0.05403	0.006154	8.779	18	<0.000001
4	1.01226	0.868467
5	0.996532	0.87022
6	1.05084	0.859186
7	1.01674	0.8659
8	1.00433	0.925124
9	0.984642	0.860106
10	0.972995
11	0.976162
Humerus
individual	WT	KO/ki
1	0.99923	0.881227
2	0.992192	0.930936
3	1.01524	0.912257
4	0.982154	0.894411
5	1.00397	0.853648
6	1.04281	0.861978
7	1.00077	0.879688
8	1.01698	0.925217
9	0.989466	0.888549
10	0.960249
11	0.996942

## Sheet: Figure 4m
Primary data				Statistical analysis	after log transformation
Liver					Below threshold?	P value	Mean of Column A	Mean of Column B	Difference	SE of difference	t ratio	df	Adjusted P Value
individual	WT	KO/ki		Liver	Yes	0.000289	1	0.2686	0.7314	0.08269	8.845	5.058	0.001157
1	1.2002	0.345341
2	0.973296	0.327068
3	0.875292	0.151602
4	0.951208	0.250455
Brain					Below threshold?	P value	Mean of Column A	Mean of Column B	Difference	SE of difference	t ratio	df	Adjusted P Value
individual	WT	KO/ki		Brain	Yes	0.013928	1	0.06684	0.9332	0.2108	4.428	3.663	0.013928
1	1.08171	0
2	0.453595	0
3	1.41429	0.267358
4	1.05041	0
Kidney					Below threshold?	P value	Mean of Column A	Mean of Column B	Difference	SE of difference	t ratio	df	Adjusted P Value
individual	WT	KO/ki		Kidney	Yes	0.00038	1	0.1488	0.8512	0.09309	9.144	4.653	0.001519
1	0.976341	0.244248
2	1.17538	0.09141
3	0.794782	0.110869
4	1.05349	Lost sample
Heart
Not detected for technical reasons

## Sheet: Figure 4n
Primary data				Statistical analysis	after log transformation
Liver					Below threshold?	P value	Mean of Column A	Mean of Column B	Difference	SE of difference	t ratio	df	Adjusted P Value
individual	WT	KO/ki		Liver	Yes	0.000817	1	0.3986	0.6014	0.0812	7.406	4.834	0.002449
1	1.20599	0.379858
2	0.971463	0.518909
3	0.911391	0.356798
4	0.911158	0.338983
Brain					Below threshold?	P value	Mean of Column A	Mean of Column B	Difference	SE of difference	t ratio	df	Adjusted P Value
individual	WT	KO/ki		Brain	Yes	0.000713	1	0.568	0.432	0.064	6.749	5.549	0.002139
1	1.11614	0.674225
2	0.941315	0.570332
3	1.0519	0.499568
4	0.890645	0.528019
Kidney					Below threshold?	P value	Mean of Column A	Mean of Column B	Difference	SE of difference	t ratio	df	Adjusted P Value
individual	WT	KO/ki		Kidney	Yes	0.012396	1	0.5896	0.4104	0.08376	2025-09-04	3.363	0.012396
1	1.00293	0.553874
2	1.17275	0.623829
3	0.781766	0.591157
4	1.04256	Lost sample
Heart
Not detected for technical reasons

[truncated: 2 more sheets: Figure 4o, Figure 4p]
