# Supplementary material for: A missing enzyme-rescue metabolite as cause of a rare skeletal dysplasia
Source: Nature. 2025 Aug 20;646(8083):218–26. doi: 10.1038/s41586-025-09397-x (PMC12488480; doi:10.1038/s41586-025-09397-x)
Supplement: Supplementary file 7 — Source Data Fig. 5 [file 41586_2025_9397_MOESM7_ESM.xlsx]

## Sheet: Pannel 5e
Primary data
experiment	WT empty	TGDS KO Empty vector	TGDS KO TGDS OE	TGDS KO UXS1 OE	TGDS KO ArnA OE	UXS1 KO empty vector	UXS1 KO TGDS OE	UXS1 KO UXS1 OE	UXS1 KO ArnA OE
1	1	0.0885605	0.587674	0.413313	1.41104	0.005089	0.004472	0.235787	0.010099
2	1	0.103233	0.774135	0.99591	1.12883	0.001239	0.001519	0.19073	0.001526
3	1	0.0573761	0.432883	0.165819	0.409294	Lost sample	Lost sample	0.0895212	0.005135
4	1	0.266137	0.819055	0.692962	1.1162	0.01367	0.00948	0.527588	0.016952
5	1	0.224198	0.32725	0.7618	0.698395	0.065135	0.05837	0.581498	0.055381
6	1	0.0834722	0.757956	0.691894	0.361796	0.019702	0.017911	0.105548	0.022326
7	1	0.153346	0.404005	0.430177	0.50483	0.063411	0.064992	0.317934	0.068505
8	1	0.395945	0.716276	0.678817	1.03065	0.031963	0.030648	0.316926	0.033434
Statistical analysis	after log transformation
Panel e
Šídák's multiple comparisons test	Predicted (LS) mean diff.	95.00% CI of diff.	Below threshold?	Summary	Adjusted P Value
WT empty vs. TGDS KO Empty vector	0.85	0.3895 to 1.310	Yes	****	<0.0001	A-B
WT empty vs. UXS1 KO empty vector	1.84	1.361 to 2.318	Yes	****	<0.0001	A-F
TGDS KO Empty vector vs. TGDS KO TGDS OE	-0.6079	-1.068 to -0.1474	Yes	**	0.0035	B-C
TGDS KO Empty vector vs. TGDS KO UXS1 OE	-0.5827	-1.043 to -0.1222	Yes	**	0.0057	B-D
TGDS KO Empty vector vs. TGDS KO ArnA OE	-0.7225	-1.183 to -0.2621	Yes	***	0.0003	B-E
UXS1 KO empty vector vs. UXS1 KO TGDS OE	0.03188	-0.4604 to 0.5241	No	ns	>0.9999	F-G
UXS1 KO empty vector vs. UXS1 KO UXS1 OE	-1.229	-1.708 to -0.7511	Yes	****	<0.0001	F-H
UXS1 KO empty vector vs. UXS1 KO ArnA OE	-0.03707	-0.5153 to 0.4412	No	ns	>0.9999	F-I

## Sheet: Pannel 5h
Primary data
experiment	WT empty	TGDS empty	TGDS TGDS	TGDS UXS1	TGDS ArnA	UXS1 empty	UXS1 TGDS	UXS1 UXS1	UXS1 ArnA
1	1	0.00114	0.588809	0.895795	1.36577	0.020218	0.01159	1.41976	0.034577
2	1	0.005213	0.677499	0.874372	0.835304	0.021643	0.007363	1.69873	0.012039
3	1	0.024176	1.87002	1.29408	0.660333	0.020359	0.011193	0.466876	0.009951

## Sheet: Pannel 5k
Primary data
experiment	WT empty	TGDS KO Empty vector	TGDS KO TGDS OE	TGDS KO UXS1 OE	TGDS KO ArnA OE	UXS1 KO empty vector	UXS1 KO TGDS OE	UXS1 KO UXS1 OE	UXS1 KO ArnA OE
1	1	0.048857	0.774889	1.54535	1.23119	0.006236	0.007452	1.19605	0.00583
2	1	0.035764	0.335791	1.10688	1.05506	0.014678	0.015573	1.44942	0.016538
3	1	0.021274	0.216114	0.933017	0.857798	0.00857	0.007567	0.851173	0.007932
4	1	0.040711	0.151045	1.75717	1.11674	0.023769	0.018796	1.30083	0.018965
Statistical analysis	after log transformation
Panel k
Šídák's multiple comparisons test	Mean Diff.	95.00% CI of diff.	Below threshold?	Summary	Adjusted P Value
WT empty vs. TGDS KO Empty vector	1.455	1.091 to 1.819	Yes	****	<0.0001	A-B
WT empty vs. UXS1 KO empty vector	1.932	1.568 to 2.297	Yes	****	<0.0001	A-F
TGDS KO Empty vector vs. TGDS KO TGDS OE	-0.9373	-1.302 to -0.5728	Yes	****	<0.0001	B-C
TGDS KO Empty vector vs. TGDS KO UXS1 OE	-1.567	-1.931 to -1.202	Yes	****	<0.0001	B-D
TGDS KO Empty vector vs. TGDS KO ArnA OE	-1.479	-1.843 to -1.114	Yes	****	<0.0001	B-E
UXS1 KO empty vector vs. UXS1 KO TGDS OE	0.01323	-0.3512 to 0.3777	No	ns	>0.9999	F-G
UXS1 KO empty vector vs. UXS1 KO UXS1 OE	-2.003	-2.368 to -1.639	Yes	****	<0.0001	F-H
UXS1 KO empty vector vs. UXS1 KO ArnA OE	0.02727	-0.3372 to 0.3917	No	ns	>0.9999	F-I

## Sheet: Pannel 5l
Primary data
experiment	WT empty	TGDS KO Empty vector	TGDS KO TGDS OE	TGDS KO UXS1 OE	TGDS KO ArnA OE
1	1	0.17795	1.48711	1.19211	1.65592
2	1	0.240282	1.61373	1.49914	2.15361
3	1	0.219872	1.37849	1.28432	1.55807
Statistical analysis	after log transformation
Panel l
Šídák's multiple comparisons test	Mean Diff.	95.00% CI of diff.	Below threshold?	Summary	Adjusted P Value
WT empty vs. TGDS KO Empty vector	0.6756	0.5783 to 0.7729	Yes	****	<0.0001	A-B
TGDS KO Empty vector vs. TGDS KO TGDS OE	-0.8488	-0.9461 to -0.7515	Yes	****	<0.0001	B-C
TGDS KO Empty vector vs. TGDS KO UXS1 OE	-0.7959	-0.8932 to -0.6985	Yes	****	<0.0001	B-D
TGDS KO Empty vector vs. TGDS KO ArnA OE	-0.9239	-1.021 to -0.8265	Yes	****	<0.0001	B-E
