# Supplementary material for: A missing enzyme-rescue metabolite as cause of a rare skeletal dysplasia
Source: Nature. 2025 Aug 20;646(8083):218–26. doi: 10.1038/s41586-025-09397-x (PMC12488480; doi:10.1038/s41586-025-09397-x)
Supplement: Supplementary file 8 — Source Data Extended Data Fig. 1 [file 41586_2025_9397_MOESM8_ESM.xlsx]

## Sheet: ED pannel 1b
Primary data
293T
experiment	WT	KO#1	KO#2
1	1.07082	0.807384	0.958341
1	0.994728	0.771453	0.92113
1	0.934452	0.82586	0.980582
2	0.905607	1.01025	0.945809
2	1.09388	1.06152	0.907263
2	1.00051	1.05271	0.949178
3	0.884287	0.821806	0.66526
3	0.994705	0.818131	0.774654
3	1.12101	0.843973	0.723351
Average	WT	KO#1	KO#2
1	1	0.801566	0.953351
2	1	1.04149	0.934083
3	1	0.82797	0.721088
HCT116
experiment	WT	KO#1	KO#2
1	0.983841	0.838693	0.88765
1	0.981729	0.871144	0.916123
1	1.03443	0.877464	0.873183
2	1.04438	0.81511	0.804137
2	0.990298	0.886697	0.855743
2	0.965322	0.848043	0.83076
3	1.04537	0.838745	0.73163
3	0.908778	0.793685	0.748509
3	1.04585	0.864734	0.728706
Average	WT	KO#1	KO#2
1	1	0.862434	0.892319
2	1	0.84995	0.830213
3	1	0.832388	0.736282
HAP1
experiment	WT	KO#1	KO#2
1	1.043	1.14504	1.16398
1	0.966173	1.11583	1.10817
1	0.990831	1.13007	1.11617
2	1.04468	1.15343	1.24752
2	0.990444	1.23173	1.3326
2	0.964874	1.31596	1.25896
3	1.01316	0.777899	0.780788
3	0.948236	0.765264	0.852975
3	1.03861	0.780546	0.802252
4	0.996088	1.0862	1.17134
4	0.973287	1.03745	1.27331
4	1.03062	1.00392	1.14331
Average	WT	KO#1	KO#2
1	1	1.13031	1.12944
2	1	1.23371	1.2797
3	1	0.77457	0.812005
4	1	1.04253	1.19599
U2OS
experiment	WT	KO#1	KO#2
1	1.08073	0.995456	1.00344
1	0.992326	1.06195	0.963056
1	0.926944	1.05181	0.976095
2	1.02777	1.31797	1.19039
2	1.02767	1.30665	1.17147
2	0.944561	1.3508	1.13227
3	1.01806	1.13248	1.02402
3	0.987434	0.974401	1.07681
3	0.994506	1.24584	1.0037
Average	WT	KO#1	KO#2
1	1	1.0364	0.980865
2	1	1.32514	1.16471
3	1	1.11757	1.03484

## Sheet: ED pannel 1c
Primary data
293T
experiment	WT	KO#1	KO#2
1	1.07473	1.08877	1.56889
1	0.951063	1.06008	1.44335
1	0.974203	1.01987	1.45163
2	0.956467	1.47583	1.23772
2	1.03893	1.46721	1.2109
2	1.0046	1.45941	1.21553
3	1.14626	1.28114	1.15911
3	1.1127	1.35902	1.1038
3	0.741041	1.32611	1.14949
Average	WT	KO#1	KO#2
1	1	1.05624	1.48796
2	1	1.46748	1.22138
3	1	1.32209	1.13747
HCT116
experiment	WT	KO#1	KO#2
1	0.98347	0.988837	1.14284
1	1.06293	0.932431	1.06131
1	0.953599	1.05373	1.1441
2	1.01727	0.800414	0.918939
2	1.02262	0.910699	0.970832
2	0.960106	0.87461	0.940554
3	0.992634	0.906815	0.968158
3	0.983984	0.974104	0.941688
3	1.02338	1.01741	0.910518
Average	WT	KO#1	KO#2
1	1	0.991666	1.11608
2	1	0.861908	0.943442
3	1	0.966108	0.940121
HAP1
experiment	WT	KO#1	KO#2
1	1.02313	0.640551	0.586067
1	0.994411	0.690787	0.597869
1	0.982463	0.651405	0.606007
2	0.947806	1.58543	1.4081
2	1.13932	1.64097	1.52993
2	0.912871	1.62159	1.4108
3	0.886033	0.78551	0.498621
3	1.0189	0.741004	0.499185
3	1.09507	0.767374	0.411109
4	0.986978	0.97669	0.857804
4	1.01935	1.05857	0.905874
4	0.993669	1.10767	0.802394
Average
1	1	0.660914	0.596648
2	1	1.616	1.44961
3	1	0.764629	0.469638
4	1	1.04765	0.855357
U2OS
experiment	WT	KO#1	KO#2
1	0.996629	1.15919	1.04945
1	1.02957	1.10782	1.08336
1	0.973801	1.17826	0.994032
2	1.06794	1.33987	1.3048
2	1.03881	1.42858	1.37908
2	0.893258	1.47107	1.33674
3	1.03732	0.994886	1.08263
3	0.944571	1.08002	1.04969
3	1.01811	1.15425	1.14516
Average	WT	KO#1	KO#2
1	1	1.14843	1.04228
2	1	1.41317	1.34021
3	1	1.07639	1.09249

## Sheet: ED pannel 1d
Primary data
293T
experiment	WT	KO#1	KO#2
1	1.09319	0.871293	0.862699
1	0.966297	0.802184	0.839532
1	0.940516	0.853763	0.852826
2	0.932051	0.882527	0.918138
2	1.09156	0.918703	0.870947
2	0.976391	0.876844	0.90322
3	0.924765	0.866049	0.836533
3	1.03241	0.836481	0.919953
3	1.04283	0.873955	0.908788
Average	WT	KO#1	KO#2
1	1	0.842413	0.851686
2	1	0.892691	0.897435
3	1	0.858828	0.888425
HCT116						Statistical analysis	after log transformation
experiment	WT	KO#1	KO#2			Panel d HCT116
1	1.03408	0.729616	0.790311			Dunnett's multiple comparisons test	Mean Diff.	95.00% CI of diff.	Below threshold?	Summary	Adjusted P Value	A-?
1	0.996966	0.803793	0.838051			HCT116 WT vs. HCT116 TGDS KO 3A2	0.103	0.05110 to 0.1549	Yes	**	0.0048	B
1	0.968957	0.753474	0.811589			HCT116 WT vs. HCT116 TGDS KO 3D2	0.104	0.05211 to 0.1559	Yes	**	0.0046	C
2	0.983213	0.826992	0.814364
2	1.00097	0.845153	0.856372
2	1.01582	0.845996	0.808144
3	1.05247	0.781109	0.736961
3	0.929199	0.721802	0.731
3	1.01833	0.799124	0.708577
Average	WT	KO#1	KO#2
1	1	0.762294	0.813317
2	1	0.83938	0.826293
3	1	0.767345	0.725513
HAP1
experiment	WT	KO#1	KO#2
1	1.03282	1.00985	1.15274
1	0.962091	1.01117	1.11921
1	1.00509	1.03704	1.12406
2	1.0312	0.911387	0.992314
2	0.974255	0.941157	0.994396
2	0.994541	1.01905	0.938715
3	1.02145	1.04047	1.24986
3	0.945926	1.08802	1.36565
3	1.03263	1.08137	1.29703
4	1.00428	1.00654	1.08794
4	0.993111	0.991828	1.12387
4	1.00261	0.952729	1.0225
Average	WT	KO#1	KO#2
1	1	1.01936	1.132
2	1	0.957198	0.975142
3	1	1.06995	1.30418
4	1	0.9837	1.07811
U2OS
experiment	WT	KO#1	KO#2
1	1.07256	0.988891	1.01709
1	0.999972	1.04252	0.955789
1	0.927471	0.997991	0.950745
2	1.03646	1.24343	1.14024
2	1.03227	1.26663	1.16902
2	0.931266	1.3175	1.10167
3	0.998231	1.0497	0.955558
3	0.977981	0.949392	0.999438
3	1.02379	1.10851	0.97888
Average	WT	KO#1	KO#2
1	1	1.0098	0.974541
2	1	1.27585	1.13698
3	1	1.03587	0.977959

## Sheet: ED pannel 1e
Primary data
293T					Statistical analysis	after log transformation
experiment	WT	KO#1	KO#2		Panel e 293T
1	1.05293	0.660062	0.799449		Dunnett's multiple comparisons test	Mean Diff.	95.00% CI of diff.	Below threshold?	Summary	Adjusted P Value	A-?
1	1.02055	0.627348	0.780801		293T WT vs. 293T TGDS KO 1A3	0.1309	-0.01452 to 0.2763	No	ns	0.0683	B
1	0.926521	0.692451	0.845553		293T WT vs. 293T TGDS KO 3D1	0.1614	0.01595 to 0.3068	Yes	*	0.0361	C
2	0.918348	0.807057	0.701305
2	1.10057	0.845697	0.64578
2	0.98108	0.842726	0.682927
3	0.879442	0.740255	0.55504
3	0.997953	0.720512	0.630017
3	1.12261	0.751509	0.613221
Average	WT	KO#1	KO#2
1	1	0.659954	0.808601
2	1	0.831827	0.676671
3	1	0.737425	0.599426
HCT116					Statistical analysis	after log transformation
experiment	WT	KO#1	KO#2		Panel e HCT116
1	0.975296	0.666343	0.810822		Dunnett's multiple comparisons test	Mean Diff.	95.00% CI of diff.	Below threshold?	Summary	Adjusted P Value	A-?
1	1.01404	0.710952	0.843272		HCT116 WT vs. HCT116 TGDS KO 3A2	0.1976	0.1175 to 0.2776	Yes	**	0.0021	B
1	1.01066	0.698879	0.794049		HCT116 WT vs. HCT116 TGDS KO 3D2	0.143	0.06298 to 0.2231	Yes	**	0.007	C
2	1.03459	0.612301	0.71016
2	0.994805	0.653919	0.749194
2	0.970606	0.618541	0.731176
3	1.04759	0.600605	0.622797
3	0.923844	0.548771	0.631922
3	1.02857	0.612972	0.619614
Average	WT	KO#1	KO#2
1	1	0.692058	0.816048
2	1	0.628254	0.730177
3	1	0.587449	0.624778
HAP1
experiment	WT	KO#1	KO#2
1	1.01466	0.636572	0.686258
1	0.971523	0.619492	0.650879
1	1.01382	0.630985	0.662296
2	1.04405	0.723429	0.949809
2	0.971056	0.760123	1.02776
2	0.984899	0.823533	0.92338
3	1.01867	0.302928	0.299095
3	0.921855	0.308228	0.320578
3	1.05948	0.312873	0.306309
4	0.994724	0.757313	0.739173
4	0.992542	0.75023	0.776784
4	1.01273	0.710288	0.683002
Average	WT	KO#1	KO#2
1	1	0.629016	0.666478
2	1	0.769028	0.966982
3	1	0.30801	0.308661
4	1	0.739277	0.732986
U2OS
experiment	WT	KO#1	KO#2
1	1.03941	0.918348	1.20311
1	1.01474	0.95424	1.15452
1	0.945844	0.963069	1.17116
2	1.0065	1.19237	1.37961
2	1.02584	1.21849	1.39601
2	0.967669	1.24558	1.33609
3	0.997375	1.08689	1.2041
3	0.99144	0.977648	1.26346
3	1.01119	1.12084	1.1952
Average	WT	KO#1	KO#2
1	1	0.945219	1.17626
2	1	1.21882	1.37057
3	1	1.06179	1.22092

## Sheet: ED pannel 1f
Primary data
293T
experiment	WT	KO#1	KO#2
1	1.10853	0.782675	1.05133
1	0.943281	0.74052	0.986574
1	0.948188	0.752632	0.948117
2	0.919777	0.965767	0.884568
2	1.06864	0.987188	0.895471
2	1.01159	0.980065	0.891635
3	1.06921	0.770542	0.685631
3	1.09388	0.81954	0.689512
3	0.836904	0.800901	0.725156
Average	WT	KO#1	KO#2
1	1	0.758609	0.99534
2	1	0.977673	0.890558
3	1	0.796994	0.7001
HCT116
experiment	WT	KO#1	KO#2
1	0.26133	0.039869	0.110876
1	2.42476	0.063308	0.080946
1	0.313908	0.070557	0.095058
2	1.20347	1.67877	2.723
2	1.20772	0.730234	2.88015
2	0.588809	1.3064	2.06049
3	0.785144	1.22453	0.849526
3	1.40434	0.622579	0.835765
3	0.810519	1.28154	1.00631
Average	WT	KO#1	KO#2
1	1	0.057911	0.095627
2	1	1.23847	2.55455
3	1	1.04288	0.897201
HAP1
experiment	WT	KO#1	KO#2
1	1.02544	0.61555	0.605821
1	0.972631	0.640474	0.600204
1	1.00193	0.614777	0.613372
2	0.991695	1.11593	1.29987
2	1.07252	1.17309	1.40512
2	0.935779	1.21189	1.25292
3	0.936601	0.684184	0.491961
3	1.01674	0.63814	0.496278
3	1.04665	0.67798	0.437659
4	0.989613	0.961924	0.825269
4	1.01466	1.01887	0.889745
4	0.995731	1.00492	0.784677
Average	WT	KO#1	KO#2
1	1	0.6236	0.606466
2	1	1.16697	1.3193
3	1	0.666768	0.475299
4	1	0.995235	0.83323
U2OS
experiment	WT	KO#1	KO#2
1	1.01569	0.837978	0.899416
1	1.02322	0.83436	0.909224
1	0.961091	0.830501	0.813483
2	1.03898	0.976842	1.11926
2	1.03272	1.02725	1.19025
2	0.928302	1.0509	1.09847
3	1.02137	0.858746	0.914225
3	0.948243	0.842689	0.9053
3	1.03039	0.98232	0.941546
Average	WT	KO#1	KO#2
1	1	0.83428	0.874041
2	1	1.01833	1.13599
3	1	0.894585	0.920357

## Sheet: ED pannel 1g
Primary data
293T					Statistical analysis	after log transformation
experiment	WT	KO#1	KO#2		Panel g 293T
1	1.15275	0.627456	0.473471		Dunnett's multiple comparisons test	Mean Diff.	95.00% CI of diff.	Below threshold?	Summary	Adjusted P Value	A-?
1	0.845712	0.572555	0.458108		293T WT vs. 293T TGDS KO 1A3	0.242	0.07535 to 0.4086	Yes	*	0.0147	B
1	1.00154	0.551825	0.453679		293T WT vs. 293T TGDS KO 3D1	0.401	0.2344 to 0.5676	Yes	**	0.0023	C
2	1.15275	0.627456	0.473471
2	0.845712	0.572555	0.458108
2	1.00154	0.551825	0.453679
3	0.954694	0.541067	0.273466
3	1.06533	0.550077	0.323005
3	0.979974	0.56233	0.285213
Average	WT	KO#1	KO#2
1	1	0.583945	0.461753
2	1	0.583945	0.461753
3	1	0.551158	0.293895
HCT116
experiment	WT	KO#1	KO#2
1	0.9116	0.633649	0.687676
1	1.2568	0.64979	0.830511
1	0.831605	0.565225	0.657412
2	0.968068	0.86178	1.22642
2	0.987705	0.927303	1.15058
2	1.04423	0.932735	1.26031
3	1.04667	0.879799	1.0632
3	0.966286	1.01476	0.986758
3	0.987045	1.13252	1.00537
Average	WT	KO#1	KO#2
1	1	0.616221	0.7252
2	1	0.907273	1.21243
3	1	1.00902	1.01844
HAP1
experiment	WT	KO#1	KO#2
1	1.00314	0.865644	0.973458
1	0.981106	0.895784	0.930826
1	1.01576	0.920476	0.977241
2	0.983865	1.09385	1.51873
2	1.02784	1.18857	1.60299
2	0.988298	1.34013	1.45877
3	1.02308	0.613059	0.766072
3	0.917783	0.670723	0.833527
3	1.05914	0.675994	0.779527
4	1.00454	1.01867	1.08208
4	0.98819	1.05158	1.14615
4	1.00727	0.981188	1.04595
Average	WT	KO#1	KO#2
1	1	0.893968	0.960508
2	1	1.20752	1.52683
3	1	0.653259	0.793042
4	1	1.01715	1.09139
U2OS
experiment	WT	KO#1	KO#2
1	1.10954	1.32078	1.05923
1	0.981954	1.33255	1.01765
1	0.90851	1.36329	1.00141
2	1.1035	1.75475	1.16716
2	1.05509	1.74295	1.25965
2	0.841412	1.82184	1.14112
3	1.00155	1.34253	0.886406
3	0.997822	1.15027	0.939447
3	1.00063	1.43238	0.873641
Average	WT	KO#1	KO#2
1	1	1.33888	1.0261
2	1	1.77318	1.18931
3	1	1.30839	0.899831
