# Supplementary material for: A missing enzyme-rescue metabolite as cause of a rare skeletal dysplasia
Source: Nature. 2025 Aug 20;646(8083):218–26. doi: 10.1038/s41586-025-09397-x (PMC12488480; doi:10.1038/s41586-025-09397-x)
Supplement: Supplementary file 9 — Source Data Extended Data Fig. 2 [file 41586_2025_9397_MOESM9_ESM.xlsx]

## Sheet: ED pannel 2a
Primary data					Statistical analysis	after log transformation
293T					Panel a
experiment	293T WT empty vector	293T TGDS KO 1A3 empty vector	293T TGDS KO ArnA OE		Šídák's multiple comparisons test	Mean Diff.	95.00% CI of diff.	Below threshold?	Summary	Adjusted P Value	B-?
1	0.0001688	2.84e-05	0.0001841		293T TGDS KO 1A3 empty vs. 293T WT empty	-1.04	-1.804 to -0.2766	Yes	*	0.018	A
1	0.000174	2.69e-05	0.0001762		293T TGDS KO 1A3 empty vs. 293T TGDS KO ArnA OE	-1.048	-1.812 to -0.2844	Yes	*	0.0175	C
1	0.0001641	2.588e-05	0.0001731
2	0.0001297	2.489e-05	0.000125
2	0.0001288	2.31e-05	0.0001316
2	0.0001357	2.386e-05	0.0001494
3	0.0004202	1.235e-05	0.0004515
3	0.0005196	1.381e-05	0.0004941
3	0.0005699	1.301e-05	0.000524
Average	293T WT empty vector	293T TGDS KO 1A3 empty vector	293T TGDS KO ArnA OE
1	0.000169	2.706e-05	0.0001778
2	0.0001314	2.395e-05	0.0001354
3	0.0005033	1.306e-05	0.0004899

## Sheet: ED pannel 2b
Primary data					Statistical analysis	after log transformation
293T					Panel b
experiment	293T WT empty vector	293T TGDS KO 1A3 empty vector	293T TGDS KO ArnA OE		Šídák's multiple comparisons test	Mean Diff.	95.00% CI of diff.	Below threshold?	Summary	Adjusted P Value	B-?
1	0.00518231	0.0778488	0.00401988		293T TGDS KO 1A3 empty vs. 293T WT empty	1.083	0.7801 to 1.386	Yes	***	0.0005	A
1	0.00521281	0.0729358	0.00396911		293T TGDS KO 1A3 empty vs. 293T TGDS KO ArnA OE	1.176	0.8726 to 1.479	Yes	***	0.0003	C
1	0.00482081	0.0725317	0.00375557
2	0.00368923	0.046226	0.00404141
2	0.00395625	0.0640861	0.00385182
2	0.00245175	0.0598318	0.00342386
3	0.0155328	0.15578	0.0104554
3	0.019763	0.124041	0.0108571
3	0.0211691	0.125496	0.0131449
Average	293T WT empty vector	293T TGDS KO 1A3 empty vector	293T TGDS KO ArnA OE
1	0.005072	0.0744388	0.0039149
2	0.0033657	0.0567147	0.0037724
3	0.0188216	0.135106	0.0114858

## Sheet: ED pannel 2c
Primary data							Statistical analysis	after log transformation
HAP1							Panel c
experiment	HAP1 WT empty vector	HAP1 TGDS KO	HAP1 TGDS KO ArnA OE	HAP1 UXS1 KO empty vector	HAP1 UXS1 KO ArnA OE		Šídák's multiple comparisons test	Mean Diff.	95.00% CI of diff.	Below threshold?	Summary	Adjusted P Value
1	0.000119474	7.88158e-06	0.000129325	0	2.80227e-06		HAP1 WT empty vs. HAP1 TGDS KO	1.35	0.9986 to 1.701	Yes	****	<0.0001	A-B
1	0.0001193	7.3496e-06	0.000122015	0	2.36351e-06		HAP1 TGDS KO vs. HAP1 TGDS KO ArnA rescue	-1.25	-1.601 to -0.8984	Yes	****	<0.0001	B-C
1	0.000121696	7.46474e-06	0.000126624	0			HAP1 WT empty vs. HAP1 UXS1 KO ArnA rescue	1.699	1.348 to 2.050	Yes	****	<0.0001	A-E
2	0.000150618	6.30121e-06	0.000103097	0	2.21316e-06
2	0.000145023	6.87486e-06	9.52814e-05	0	1.49252e-06
2	0.00015287	7.02965e-06	0.000113268	0	1.83628e-06
3	0.000128711	3.8774e-06	7.74051e-05	0	3.43486e-06
3	0.000123966	3.42741e-06	8.88945e-05	0	2.29766e-06
3	0.000119804	4.42744e-06	8.96959e-05	0	5.51273e-06
Average	HAP1 WT empty vector	HAP1 TGDS KO	HAP1 TGDS KO ArnA OE	HAP1 UXS1 KO empty vector	HAP1 UXS1 KO ArnA OE
1	0.000120157	7.5653e-06	0.000125988	0	2.58289e-06
2	0.000149504	6.73524e-06	0.000103882	0	1.84732e-06
3	0.00012416	3.91075e-06	8.53318e-05	0	3.74842e-06

## Sheet: ED pannel 2d
Primary data							Statistical analysis	after log transformation
HAP1							Panel d
experiment	HAP1 WT empty vector	HAP1 TGDS KO	HAP1 TGDS KO ArnA OE	HAP1 UXS1 KO empty vector	HAP1 UXS1 KO ArnA OE		Šídák's multiple comparisons test	Mean Diff.	95.00% CI of diff.	Below threshold?	Summary	Adjusted P Value
1	0.0198265	0.237625	0.0566773	0.281253	0.22379		HAP1 WT empty vs. HAP1 TGDS KO	-1.092	-1.211 to -0.9739	Yes	****	<0.0001	A-B
1	0.0215359	0.222266	0.0544977	0.263134	0.221548		HAP1 TGDS KO vs. HAP1 TGDS KO ArnA rescue	0.5715	0.4532 to 0.6898	Yes	****	<0.0001	B-C
1	0.0204612	0.242627	0.0517622	0.261651	Lost sample		HAP1 WT empty vs. HAP1 UXS1 KO ArnA rescue	-1.059	-1.177 to -0.9405	Yes	****	<0.0001	A-E
2	0.018422	0.245762	0.062438	0.275918	0.271496
2	0.0202724	0.246276	0.0684119	0.278596	0.235582
2	0.0201475	0.248379	0.0643218	0.289792	0.243718
3	0.0199288	0.259016	0.0809687	0.242307	0.211894
3	0.020353	0.280699	0.0931077	0.257752	0.213602
3	0.0203435	0.261969	0.0790142	0.261134	0.234892
Average	HAP1 WT empty vector	HAP1 TGDS KO	HAP1 TGDS KO ArnA OE	HAP1 UXS1 KO empty vector	HAP1 UXS1 KO ArnA OE
1	0.0206079	0.234173	0.0543124	0.268679	0.222669
2	0.019614	0.246806	0.0650572	0.281435	0.250265
3	0.0202084	0.267228	0.0843635	0.253731	0.220129

## Sheet: ED pannel 2e
Primary data
293T
experiment	HAP1 WT empty vector	HAP1 TGDS KO	HAP1 TGDS KO ArnA OE	HAP1 UXS1 KO empty vector	HAP1 UXS1 KO ArnA OE
1					5.72315e-06
1					4.88329e-06
1					Lost sample
2					7.08931e-06
2					7.58461e-06
2					7.5051e-06
3					3.68418e-06
3					4.62598e-06
3					4.63141e-06
Average	HAP1 WT empty vector	HAP1 TGDS KO	HAP1 TGDS KO ArnA OE	HAP1 UXS1 KO empty vector	HAP1 UXS1 KO ArnA OE
1					5.30322e-06
2					7.39301e-06
3					4.31386e-06

## Sheet: ED pannel 2f
Primary data							Statistical analysis	after log transformation
HAP1							Panel f
experiment	HAP1 WT empty vector	HAP1 TGDS KO	HAP1 TGDS KO ArnA OE	HAP1 UXS1 KO empty vector	HAP1 UXS1 KO ArnA OE		Šídák's multiple comparisons test	Predicted (LS) mean diff.	95.00% CI of diff.	Below threshold?	Summary	Adjusted P Value
1	3.14267e-06		1.02305e-05		5.4431e-05		HAP1 WT empty vs. HAP1 UXS1 KO ArnA rescue	-1.372	-1.654 to -1.090	Yes	****	<0.0001	A-E
1	4.00749e-06		9.10272e-06		5.62527e-05
1	3.69053e-06		9.42129e-06		Lost sample
2	3.06715e-06		6.64721e-06		5.34954e-05
2	3.19048e-06		5.15278e-06		5.23986e-05
2	3.02031e-06		5.96117e-06		5.60029e-05
3	2.86428e-06		5.60896e-06		0.00013403
3	2.83692e-06		5.70378e-06		0.000132426
3	3.0174e-06		7.41024e-06		0.000160189
Average	HAP1 WT empty vector	HAP1 TGDS KO	HAP1 TGDS KO ArnA OE	HAP1 UXS1 KO empty vector	HAP1 UXS1 KO ArnA OE
1	3.61356e-06		9.58485e-06		5.53419e-05
2	3.09265e-06		5.92039e-06		5.39656e-05
3	2.9062e-06		6.24099e-06		0.000142215

## Sheet: ED pannel 2m
Primary data								Statistical analysis	after log transformation
293T								Panel m
experiment	WT Ctrl	WT Guide 1	WT Guide 3	TGDS KO Ctrl	TGDS KO Guide 1	TDGS KO Guide 3		Dunnett's multiple comparisons test	Mean Diff.	95.00% CI of diff.	Below threshold?	Summary	Adjusted P Value	D-?
1	1.043562222	1.114451861	1.053244652	0.064907751	0.332510205	0.317167215		TGDS KO Ctrl vs. WT Ctrl	-1.156	-1.216 to -1.096	Yes	****	<0.0001	A
1	0.969765119	1.080301071	1.026768672	0.066856535	0.313450581	0.305929547		TGDS KO Ctrl vs. TGDS KO Guide 1	-0.7128	-0.7726 to -0.6530	Yes	****	<0.0001	E
1	0.986672659	0.992128517	0.981995065	0.063687462	0.317453788	0.314669284		TGDS KO Ctrl vs. TDGS KO Guide 3	-0.7084	-0.7682 to -0.6486	Yes	****	<0.0001	F
2	1.054025	1.037893	1.062766	0.068697	0.357718	0.381537
2	0.955815	0.924768	1.055608	0.080184	0.382344	0.380738
2	0.990159	1.102688	1.074145	0.072444	0.38794	0.407541
3	0.98058	0.718905	1.028677	0.06643	0.364184	0.376099
3		1.096491	1.0157	0.07279	0.405988	0.387527
3	1.01942	1.002528	1.054171	0.07346	0.394178	0.355292
Average	WT Ctrl	WT Guide 1	WT Guide 3	TGDS KO Ctrl	TGDS KO Guide 1	TDGS KO Guide 3
1	1	1.062293816	1.020669463	0.065150583	0.321138191	0.312588682
2	1	1.021783	1.064173	0.073775	0.376001	0.389939
3	1	0.939308	1.032849	0.070893	0.388116	0.372973

## Sheet: ED pannel 2n
Primary data								Statistical analysis	after log transformation
293T								Panel n
experiment	WT Ctrl	WT Guide 1	WT Guide 3	TGDS KO Ctrl	TGDS KO Guide 1	TDGS KO Guide 3		Dunnett's multiple comparisons test	Mean Diff.	95.00% CI of diff.	Below threshold?	Summary	Adjusted P Value	D-?
1	0.847911396	0.923397257	0.733443424	14.48788394	4.716220796	5.025585878		TGDS KO Ctrl vs. WT Ctrl	1.233	1.078 to 1.388	Yes	****	<0.0001	A
1	0.993162698	0.921726397	0.825076802	13.11013344	4.468595292	5.045733839		TGDS KO Ctrl vs. TGDS KO Guide 1	0.4994	0.3441 to 0.6548	Yes	***	0.0001	E
1	1.158925905	1.01606947	0.911469639	12.93450848	4.436962129	5.055189036		TGDS KO Ctrl vs. TDGS KO Guide 3	0.4521	0.2967 to 0.6074	Yes	***	0.0003	F
2	1.049623	0.911008	0.873188	16.24763	5.286467	4.702264
2	0.890785	0.531583	0.935676	17.63514	5.775596	5.348932
2	1.059592	1.11844	0.891	16.13752	5.875254	5.413695
3	0.805715	0.481642	0.98741	22.43523	6.433913	7.931126
3		1.243804	1.179709	22.31404	5.977926	8.673985
3	1.194285	1.254544	1.265292	21.83649	6.162604	8.803603
Average	WT Ctrl	WT Guide 1	WT Guide 3	TGDS KO Ctrl	TGDS KO Guide 1	TDGS KO Guide 3
1	1	0.953731041	0.823329955	13.51084195	4.540592739	5.042169584
2	1	0.853677	0.899955	16.67343	5.645772	5.154964
3	1	0.99333	1.144137	22.19525	6.191481	8.469572

## Sheet: ED pannel 2q
Primary data						Statistical analysis	after log transformation
HCT116						Panel q
experiment	Hct116 WT Ctrl	Hct116 WT OE	Hct116 KO Ctrl	Hct116 KO OE		Šídák's multiple comparisons test	Mean Diff.	95.00% CI of diff.	Below threshold?	Summary	Adjusted P Value
1	1.12444	1.079775	0.375863	0.218587		Hct116 WT Ctrl vs. Hct116 KO Ctrl	0.4002	0.3471 to 0.4534	Yes	****	<0.0001	A-C
1	0.921059	1.028451	0.412055	0.233248		Hct116 WT Ctrl vs. Hct116 KO OE	0.6446	0.5915 to 0.6978	Yes	****	<0.0001	A-D
1	0.954501	1.140006	0.343828	0.2353		Hct116 KO Ctrl vs. Hct116 KO OE	0.2444	0.1913 to 0.2975	Yes	****	<0.0001	C-D
2	0.98817	1.205666	0.416046	0.236221
2	1.073347	1.131348	0.488515	0.24956
2	0.938483	1.144469	0.411672	0.233393
3	1.084256	0.956799	0.376993	0.179346
3	0.980037	1.00176	0.368668	0.22178
3	0.935707	0.981174	0.396055	0.235039
Average	Hct116 WT Ctrl	Hct116 WT OE	Hct116 KO Ctrl	Hct116 KO OE
1	1	1.082744	0.377249	0.229045
2	1	1.160494	0.438744	0.239725
3	1	0.979911	0.380572	0.212055

## Sheet: ED pannel 2r
Primary data						Statistical analysis	after log transformation
HCT116						Panel r
experiment	Hct116 WT Ctrl	Hct116 WT OE	Hct116 KO Ctrl	Hct116 KO OE		Šídák's multiple comparisons test	Mean Diff.	95.00% CI of diff.	Below threshold?	Summary	Adjusted P Value
1	1.019233	0.996385	7.508726	17.59658		Hct116 WT Ctrl vs. Hct116 KO Ctrl	-0.8494	-1.046 to -0.6524	Yes	****	<0.0001	A-C
1	1.008778	1.028562	8.190987	18.75421		Hct116 KO Ctrl vs. Hct116 KO OE	-0.4950	-0.6920 to -0.2981	Yes	***	0.0005	C-D
1	0.971989	1.165216	8.686295	18.63789		Hct116 WT Ctrl vs. Hct116 KO OE	-1.344	-1.541 to -1.147	Yes	****	<0.0001	A-D
2	0.858296	1.015843	4.584816	24.23422
2	1.119072	0.842632	5.737913	23.96499
2	1.022632	1.057202	5.209035	26.39309
3	0.957548	1.256642	8.59979	22.78467
3	0.980503	1.256269	8.057952	24.5238
3	1.061949	1.289263	8.526143	23.74911
Average	Hct116 WT Ctrl	Hct116 WT OE	Hct116 KO Ctrl	Hct116 KO OE
1	1	1.063388	8.128669	18.32956
2	1	0.971892	5.177255	24.8641
3	1	1.267391	8.394628	23.68586
