# Supplementary material for: A missing enzyme-rescue metabolite as cause of a rare skeletal dysplasia
Source: Nature. 2025 Aug 20;646(8083):218–26. doi: 10.1038/s41586-025-09397-x (PMC12488480; doi:10.1038/s41586-025-09397-x)
Supplement: Supplementary file 10 — Source Data Extended Data Fig. 4 [file 41586_2025_9397_MOESM10_ESM.xlsx]

## Sheet: ED pannel 4f
Primary data
293T					Statistical analysis	after log transformation
experiment	WT	KO#1	KO#2		Dunnett's multiple comparisons test	Mean Diff.	95.00% CI of diff.	Below threshold?	Summary	Adjusted P Value	A-?
1	1.132314	0	0		293T WT vs. 293T TGDS KO 1A3	1.968	1.476 to 2.461	Yes	***	0.0003	B
1	0.967113	0.009465	0.026386		293T WT vs. 293T TGDS KO 3D1	1.636	1.144 to 2.129	Yes	***	0.0007	C
1	0.900574	0.008776	0.009201
2	0.4285965	0	0.0619045
2	1.4482964	0.0361767	0
2	1.1231071	0.0380453	0.0526336
3	1.0902886	0	0.0390595
3	1.1150497	0	0.0426919
3	0.7946616	0.0248382	0
Average
1	1	0.00608	0.011862
2	1	0.024741	0.038179
3	1	0.008279	0.02725
HCT116					Statistical analysis	after log transformation
experiment	WT	KO#1	KO#2		Dunnett's multiple comparisons test	Predicted (LS) mean diff.	95.00% CI of diff.	Below threshold?	Summary	Adjusted P Value	A-?
1	0.791809	0	0.037543		HCT116 WT vs. HCT116 TGDS KO 3A2	1.434	0.9244 to 1.944	Yes	**	0.0028	B
1	1.197952	0.053584	0.038567		HCT116 WT vs. HCT116 TGDS KO 3D2	1.253	0.6672 to 1.839	Yes	**	0.0061	C
1	1.010239	0	0.040273
2	1.1009623	0.1934562	0.1272472
2	1.2242952	0	0.1024452
2	0.6747425	0	0
3	1.0658996	0	0
3	0.7792578	0.1294259	0
3	1.1548427	0	0
Average
1	1	0.017861	0.038794
2	1	0.064485	0.076564
3	1	0.043142	0
HAP1					Statistical analysis	after log transformation
experiment	WT	KO#1	KO#2		Dunnett's multiple comparisons test	Predicted (LS) mean diff.	95.00% CI of diff.	Below threshold?	Summary	Adjusted P Value	A-?
1	1.22441	0	0		WT vs. KO#1	1.413	0.5940 to 2.233	Yes	**	0.0038	B
1	0.973827	0.0795499	0		WT vs. KO#2	1.461	0.4570 to 2.464	Yes	**	0.0092	C
1	0.801762	0	0
2	1.16753	0	0
2	0.818259	0.230458	0
2	1.01421	0.0987343	0.174503
3	1.05451	0.0184723	0
3	1.10861	0	0
3	0.836881	0	0
4	0.798447	0.174863	0.0144659
4	1.09732	0.0830733	0.0365504
4	1.10423	0.113691	0.0107961
Average	WT	KO#1	KO#2
1	1	0.026517	0
2	1	0.109731	0.058168
3	1	0.006157	0
4	1	0.123876	0.020604
U2OS					Statistical analysis	after log transformation
experiment	WT	KO#1	KO#2		Dunnett's multiple comparisons test	Mean Diff.	95.00% CI of diff.	Below threshold?	Summary	Adjusted P Value	A-?
1	0.943387	0.229038	0		WT vs. KO#1	0.6747	-0.2537 to 1.603	No	ns	0.1221	B
1	1.11853	0.186939	0.33976		WT vs. KO#2	0.62	-0.3084 to 1.548	No	ns	0.1502	C
1	0.938079	0	0.321615
2	1.1307	0.452225	0
2	1.34781	0.355198	0.110881
2	0.521489	0.125837	0.108047
3	0.709133	0	0.526699
3	1.48895	0	0.797064
3	0.801916	0.657755	1.24948
Average	WT	KO#1	KO#2
1	1	0.138659	0.220458
2	1	0.311087	0.072976
3	1	0.219251	0.857749

## Sheet: ED pannel 4g
Primary data					Testing was done after log transformation
293T
experiment	WT	KO#1	KO#2		Dunnett's multiple comparisons test	Mean Diff.	95.00% CI of diff.	Below threshold?	Summary	Adjusted P Value	A-?
1	1.046683	0.012973	0.022924		293T WT vs. 293T TGDS KO 1A3	1.643	0.8554 to 2.430	Yes	**	0.004	B
1	0.995086	0.066929	0.062727		293T WT vs. 293T TGDS KO 3D1	1.859	1.071 to 2.646	Yes	**	0.0025	C
1	0.958231	0.042973	0.032875
2	0.8766201	0.0119738	0.0186494
2	1.1196811	0.0092887	0.0099558
2	1.0036988	0.0099996	0.011836
3	0.9438568	0.0261408	0
3	0.9559103	0.0144858	0
3	1.1002329	0.0424723	0.0149691
Average	WT	KO#1	KO#2
1	1	0.040958	0.039509
2	1	0.010421	0.01348
3	1	0.0277	0.00499
HCT116
experiment	WT	KO#1	KO#2		Dunnett's multiple comparisons test	Mean Diff.	95.00% CI of diff.	Below threshold?	Summary	Adjusted P Value	A-?
1	0.980769	0.132692	0.133654		HCT116 WT vs. HCT116 TGDS KO 3A2	1.337	0.6258 to 2.048	Yes	**	0.0058	B
1	1.048077	0.088558	0.062981		HCT116 WT vs. HCT116 TGDS KO 3D2	1.646	0.9353 to 2.357	Yes	**	0.0027	C
1	0.971154	0.120192	0.069135
2	1.0397658	0.0386908	0.020081
2	0.9848287	0.0367449	0.0094907
2	0.9754055	0.0257358	0.0067534
3	1.0743014	0.0230933	0
3	0.9117704	0.0188793	0.0116554
3	1.0139282	0.0343589	0.0206294
Average	WT	KO#1	KO#2
1	1	0.113814	0.08859
2	1	0.033724	0.012108
3	1	0.025444	0.010762
HAP1
experiment	WT	KO#1	KO#2		Dunnett's multiple comparisons test	Predicted (LS) mean diff.	95.00% CI of diff.	Below threshold?	Summary	Adjusted P Value	A-?
1	0.993356	0.0141652	0		WT vs. KO#1	1.423	0.5571 to 2.288	Yes	**	0.0095	B
1	0.966172	0	0		WT vs. KO#2	1.531	0.6651 to 2.396	Yes	**	0.0073	C
1	1.04047	0.0280679	0.0146128
2	1.06394	0.0516783	0.066265
2	1.03703	0.065883	0.021728
2	0.899031	0.0365838	0.0612047
3	1.03856	0	0
3	0.972802	0	0
3	0.98864	0	0
4	0.984718	0.100823	0.087782
4	1.07744	0.102182	0.125229
4	0.937842	0.0208383	0.10393
Average	WT	KO#1	KO#2
1	1	0.014078	0.004871
2	1	0.051382	0.049733
3	1	0	0
4	1	0.074614	0.105647
U2OS
experiment	WT	KO#1	KO#2		Dunnett's multiple comparisons test	Mean Diff.	95.00% CI of diff.	Below threshold?	Summary	Adjusted P Value	A-?
1	0.998615	0.091042	0.149607		WT vs. KO#1	1.237	0.3920 to 2.082	Yes	*	0.0143	B
1	1.10781	0.0151051	0.108128		WT vs. KO#2	1.224	0.3789 to 2.069	Yes	*	0.0148	C
1	0.893575	0.133454	0.0851891
2	1.08063	0.190588	0.111641
2	1.02207	0.0939046	0.0836775
2	0.8973	0.154531	0.234881
3	0.907887	0.0224759	0.0390013
3	1.03118	0	0
3	1.06094	0.0275034	0
Average	WT	KO#1	KO#2
1	1	0.079867	0.114308
2	1	0.146341	0.1434
3	1	0.01666	0.013

## Sheet: ED pannel 4i
Primary data
HAP1
experiment	WT	TGDS KO	TGDS KO IG420	TGDS KO IG422
1	1.7879	0.118114	0.131451	0.068872
1	0.302496	0.082928	0.140365	0.137214
1	0.909601	0.123669	0.149236	0.090566
2	0.889493	0.026102	0.011917	0.038398
2	0.962086	0	0.019239	0.00616
2	1.14842	0.021074	0.025728	0.014764
Average
1	1	0.108237	0.140351	0.098884
2	1	0.015725	0.018961	0.019774

## Sheet: ED pannel 4j
Primary data
293T
experiment	WT	TGDS KO	TGDS KO IG420	TGDS KO IG422
1	0.911437	0.018111	0.027071	0.015378
1	0.961197	0.027847	0.0171	0.033034
1	1.12737	0.014022	0.020871	0.011493
2	1.17755	0.004564	0.005242	0.008224
2	0.93763	0.007317	0.00553	0.009343
2	0.88482	0.009422	0.002256	0.008964
Average
1	1	0.019993	0.02168	0.019968
2	1	0.007101	0.004343	0.008844

## Sheet: ED pannel 4k
Primary data
HAP1
experiment	WT	TGDS KO	TGDS KO IG420	TGDS KO IG422
1	0.916165	0.043367	0.023046	0.029162
1	1.0529	0.02278	0.041452	0.019122
1	1.03093	0.034163	0.038228	0.01979
2	0.92198	0.022723	0.019692	0.022212
2	0.971927	0.010524	0.01207	0.02016
2	1.10609	0.007813	0.020884	0.036228
Average
1	1	0.033437	0.034242	0.022691
2	1	0.013687	0.017549	0.0262

## Sheet: ED pannel 4l
Primary data
293T
experiment	WT	TGDS KO	TGDS KO IG420	TGDS KO IG422
1	0.875777	0.026257	0.028704	0.021522
1	0.998388	0.017205	0.034088	0.031467
1	1.12584	0.022168	0.022838	0.024689
2	1.02909	0.030903	0.032689	0.033062
2	0.974772	0.019648	0.026915	0.030456
2	0.996138	0.02387	0.028566	0.032675
Average
1	1	0.021877	0.028544	0.025893
2	1	0.024807	0.02939	0.032064
