# Supplementary material for: A missing enzyme-rescue metabolite as cause of a rare skeletal dysplasia
Source: Nature. 2025 Aug 20;646(8083):218–26. doi: 10.1038/s41586-025-09397-x (PMC12488480; doi:10.1038/s41586-025-09397-x)
Supplement: Supplementary file 11 — Source Data Extended Data Fig. 5 [file 41586_2025_9397_MOESM11_ESM.xlsx]

## Sheet: ED pannel 5a
						Statistical analysis
UDP xylose						UDP-Xyl	after log transformation
experiment	UXS1 UDP glc	UXS1 NaBH4UDP glc	UXS1 NaBH4 TGDS	UXS1 NaBH4UDP glc NAD		Dunnett's multiple comparisons test	Mean Diff.	95.00% CI of diff.	Below threshold?	Summary	Adjusted P Value	B-?
1	48256422	10741941	32390798	8.18369e+06		UXS1 NaBH4UDP glc vs. UXS1 UDP glc	-0.7638	-0.9327 to -0.5949	Yes	****	<0.0001	A
1	44087234	9.09059e+06	30113115	8.78023e+06		UXS1 NaBH4UDP glc vs. UXS1 NaBH4 TGDS	-0.6093	-0.7782 to -0.4404	Yes	****	<0.0001	C
1	43731372	11329226	31894697	8.16915e+06		UXS1 NaBH4UDP glc vs. UXS1 NaBH4UDP glc NAD	-0.06963	-0.2385 to 0.09926	No	ns	0.4889	F
2	4.55489e+07	5.86466e+06	2.56178e+07	1.0263e+07
2	4.33452e+07	6.09812e+06	3.24265e+07	9.59086e+06
2	3.87601e+07	Lost sample	3.01927e+07	9.17576e+06
2	4.83226e+07
3	45080165	7.68618e+06	35172207	9.08705e+06
3	43238613	7.33679e+06	33769671	9.01415e+06
3	43133760	6561567	28518266	8.66009e+06
Average	UXS1 UDP glc	UXS1 NaBH4UDP glc	UXS1 NaBH4 TGDS	UXS1 NaBH4UDP glc NAD
1	45358343	10387252	31466204	8377689
2	43994197	5.98139e+06	2.94123e+07	9.67653e+06
3	43817513	7.19485e+06	32486715	8920426
UDP 4k6Dg
experiment	UXS1 UDP glc	UXS1 NaBH4UDP glc	UXS1 NaBH4 TGDS	UXS1 NaBH4UDP glc NAD
1	0	218.655	63266	0
1	255.645	0	63976.2	0
1	0	0	62131.9	0
2	0	0	284599	0
2	237.185	1903.02	282954	763.932
2	237.145	Lost sample	263710	0
2	0
3	0	402.657	237367	0
3	0	0	250772	0
3	0	456.285	255281	764.415
Average	UXS1 UDP glc	UXS1 NaBH4UDP glc	UXS1 NaBH4 TGDS	UXS1 NaBH4UDP glc NAD
1	85.215	72.8849	63124.7	0
2	118.6	951.5	277088	254.6
3	0	286.314	247807	254.805
UDP 6Dg
experiment	UXS1 UDP glc	UXS1 NaBH4UDP glc	UXS1 NaBH4 TGDS	UXS1 NaBH4UDP glc NAD
1	1531.37	1846.65	109059	5.075e-15
1	1132.05	1002.15	101482	0
1	1482.56	952.349	113215	295.894
2	2664.71	1622.64	145224	2603.15
2	3146.85	6694.85	176733	3201.79
2	290.493	Lost sample	159087	1434.88
2	2182.94
3	1754.6	1645.05	194503	1755.66
3	1611.19	1862.62	195430	2097.01
3	3487.42	1453.81	192344	3332.89
Average	UXS1 UDP glc	UXS1 NaBH4UDP glc	UXS1 NaBH4 TGDS	UXS1 NaBH4UDP glc NAD
1	1381.99	1267.05	107919	98.6312
2	2071.2	4158.7	160348	2413.3
3	2284.4	1653.83	194092	2395.19
						Statistical analysis	after log transformation
NAD+						NAD+
experiment	UXS1 UDP glc	UXS1 NaBH4UDP glc	UXS1 NaBH4 TGDS	UXS1 NaBH4UDP glc NAD		Dunnett's multiple comparisons test	Mean Diff.	95.00% CI of diff.	Below threshold?	Summary	Adjusted P Value	B-?
1	39509	4862.74	18908.6	11992.4		UXS1 NaBH4UDP glc vs. UXS1 UDP glc	-0.8695	-0.9649 to -0.7740	Yes	****	<0.0001	A
1	33428.6	5341.51	18226.7	11906.3		UXS1 NaBH4UDP glc vs. UXS1 NaBH4 TGDS	-0.6524	-0.7478 to -0.5569	Yes	****	<0.0001	C
1	34613.6	5069.9	19246.1	13800.6		UXS1 NaBH4UDP glc vs. UXS1 NaBH4UDP glc NAD	-0.394	-0.4894 to -0.2986	Yes	****	<0.0001	F
2	44073.4	6306.8	23490	14842.6
2	42167.3	5541.7	28692.2	14148.4
2	40499.1	Lost sample	28882.5	12695.6
2	45865.8
3	44822.2	4742.49	29467.4	13023.3
3	44451.1	4923.19	30021.2	14813.6
3	44239.1	7206.58	31292	16484.5
Average	UXS1 UDP glc	UXS1 NaBH4UDP glc	UXS1 NaBH4 TGDS	UXS1 NaBH4UDP glc NAD
1	35850.4	5091.38	18793.8	12566.4
2	43151.4	5924.2	27021.6	13895.5
3	44504.1	5624.09	30260.2	14773.8
						Statistical analysis	after log transformation
NADH						NADH 1,4
experiment	UXS1 UDP glc	UXS1 NaBH4UDP glc	UXS1 NaBH4 TGDS	UXS1 NaBH4UDP glc NAD		Dunnett's multiple comparisons test	Mean Diff.	95.00% CI of diff.	Below threshold?	Summary	Adjusted P Value	B-?
1	18586.5	76892.2	19215.7	79677.9		UXS1 NaBH4UDP glc vs. UXS1 UDP glc	0.6669	0.4589 to 0.8750	Yes	***	0.0002	A
1	16647.9	76759.4	19583.8	74105.2		UXS1 NaBH4UDP glc vs. UXS1 NaBH4 TGDS	0.759	0.5510 to 0.9670	Yes	****	<0.0001	C
1	18710	73738.4	21670.8	75455		UXS1 NaBH4UDP glc vs. UXS1 NaBH4UDP glc NAD	0.01088	-0.1972 to 0.2189	No	ns	0.9967	F
2	21675.9	104072	13327.1	88358.3
2	26097.9	103746	19037.8	94383.4
2	19513.3	Lost sample	17112.5	90763.9
2	21964.9
3	21176	106913	17538.7	120768
3	22732	115580	12827.8	112625
3	23694.9	122526	12827.2	128434
Average	UXS1 UDP glc	UXS1 NaBH4UDP glc	UXS1 NaBH4 TGDS	UXS1 NaBH4UDP glc NAD
1	17981.4	75796.7	20156.7	76412.7
2	22313	103909	16492.5	91168.5
3	22534.3	115006	14397.9	120609

## Sheet: ED pannel 5b
					Statistical analysis	after log transformation
UDP xylose					UDP-Xyl
experiment	01 UXS1	02 UXS1 NaBH4	03 UXS1 NaBH4UG46DH		Dunnett's multiple comparisons test	Mean Diff.	95.00% CI of diff.	Below threshold?	Summary	Adjusted P Value	B-?
1	91116759	17638921	51979455		02 UXS1 NaBH4 vs. 01 UXS1	-0.7688	-1.006 to -0.5315	Yes	***	0.0002	A
1	63064274	8787612	44441071		02 UXS1 NaBH4 vs. 03 UXS1 NaBH4UG46DH	-0.5766	-0.8139 to -0.3392	Yes	***	0.0008	C
1	73939803	13536483	48749844
UDP 4k6Dg
experiment	01 UXS1	02 UXS1 NaBH4	03 UXS1 NaBH4UG46DH
1	5063.25	5570.62	1.97049e+06
1	9703.1	10027.7	5745256
1	9385.56	6080.32	4.31223e+06
					Statistical analysis	after log transformation
UDP 6Dg					UDP 6deoxyglucose
experiment	01 UXS1	02 UXS1 NaBH4	03 UXS1 NaBH4UG46DH		Dunnett's multiple comparisons test	Mean Diff.	95.00% CI of diff.	Below threshold?	Summary	Adjusted P Value	B-?
1	169797	178939	1.16139e+06		02 UXS1 NaBH4 vs. 01 UXS1	0.01158	-0.08935 to 0.1125	No	ns	0.9255	A
1	218741	212755	1.3472e+06		02 UXS1 NaBH4 vs. 03 UXS1 NaBH4UG46DH	-0.7997	-0.9007 to -0.6988	Yes	****	<0.0001	C
1	192577	203523	1.24173e+06
					Statistical analysis	after log transformation
NAD+					NAD+
experiment	01 UXS1	02 UXS1 NaBH4	03 UXS1 NaBH4UG46DH		Dunnett's multiple comparisons test	Mean Diff.	95.00% CI of diff.	Below threshold?	Summary	Adjusted P Value	B-?
1	118136	24437.7	304111		02 UXS1 NaBH4 vs. 01 UXS1	-0.8036	-1.088 to -0.5190	Yes	***	0.0003	A
1	89410.2	15535.5	312237		02 UXS1 NaBH4 vs. 03 UXS1 NaBH4UG46DH	-2.593	-2.878 to -2.308	Yes	****	<0.0001	C
1	129583	26241.7	324023
					Statistical analysis	after log transformation
NADH					NADH 1,4
experiment	01 UXS1	02 UXS1 NaBH4	03 UXS1 NaBH4UG46DH		Dunnett's multiple comparisons test	Mean Diff.	95.00% CI of diff.	Below threshold?	Summary	Adjusted P Value	B-?
1	89201.4	261168	32167		02 UXS1 NaBH4 vs. 01 UXS1	0.4836	0.4141 to 0.5531	Yes	****	<0.0001	A
1	74338.2	257695	30997.9		02 UXS1 NaBH4 vs. 03 UXS1 NaBH4UG46DH	0.9163	0.8468 to 0.9858	Yes	****	<0.0001	C
1	86846	241539	29070.5

## Sheet: ED pannel 5c
					Statistical analysis	after log transformation
UDP xylose					UDP-Xyl
experiment	07 UXS1UDP Glc A	05 UXS1 NaBH4 UDP Glc A	01 UXS1 NaBH4 UDPGlcA ArnA 1 to 40		Dunnett's multiple comparisons test	Mean Diff.	95.00% CI of diff.	Below threshold?	Summary	Adjusted P Value	E-?
1	115523121	36163563	104426731		05 UXS1 NaBH4 UDP Glc A vs. Column A	-0.4752	-0.5861 to -0.3642	Yes	****	<0.0001	A
1	97065818	36307598	122584733		05 UXS1 NaBH4 UDP Glc A vs. 07 UXS1UDP Glc A	-0.4748	-0.5858 to -0.3639	Yes	****	<0.0001	G
1	126010559	40498766	110647565
UDP 4kxylose
experiment	07 UXS1UDP Glc A	05 UXS1 NaBH4 UDP Glc A	01 UXS1 NaBH4 UDPGlcA ArnA 1 to 40
1	55290.8	11952.4	5.22035e+06
1	42799.8	10183.4	4829230
1	54923.3	11016.6	4.44371e+06
					Statistical analysis	after log transformation
NAD+					NAD+
experiment	07 UXS1UDP Glc A	05 UXS1 NaBH4 UDP Glc A	01 UXS1 NaBH4 UDPGlcA ArnA 1 to 40		Dunnett's multiple comparisons test	Mean Diff.	95.00% CI of diff.	Below threshold?	Summary	Adjusted P Value	E-?
1	98588	12598.7	145122		05 UXS1 NaBH4 UDP Glc A vs. Column A	-1.072	-1.194 to -0.9498	Yes	****	<0.0001	A
1	61970.2	11127.3	147590		05 UXS1 NaBH4 UDP Glc A vs. 07 UXS1UDP Glc A	-0.8351	-0.9570 to -0.7132	Yes	****	<0.0001	G
1	96930.7	13197	141713
					Statistical analysis	after log transformation
NADH					NADH 1,4
experiment	07 UXS1UDP Glc A	05 UXS1 NaBH4 UDP Glc A	01 UXS1 NaBH4 UDPGlcA ArnA 1 to 40		Dunnett's multiple comparisons test	Mean Diff.	95.00% CI of diff.	Below threshold?	Summary	Adjusted P Value	E-?
1	71506.9	278038	17665.5		05 UXS1 NaBH4 UDP Glc A vs. Column A	1.039	0.8198 to 1.259	Yes	***	0.0002	A
1	55662.9	197297	24862.9		05 UXS1 NaBH4 UDP Glc A vs. 07 UXS1UDP Glc A	0.5698	0.3503 to 0.7892	Yes	**	0.0017	G
1	82279.5	305668	29115.1

## Sheet: ED pannel 5d
NADH 1,6
experiment	UXS1 UDP glc	UXS1 NaBH4UDP glc	UXS1 NaBH4 TGDS
1	0	35311.6	40490.9
1	0	49061.7	47171
1	0	42954.7	42716.2
2	0	55191.2	54312.1
2	1142.72	64195.3	58994
2	0		61455
3	0	52551.5	58900.9
3	0	50668.3	58180.5
3	0	57843	56695.6
NADH 1,2
experiment	UXS1 UDP glc	UXS1 NaBH4UDP glc	UXS1 NaBH4 TGDS
1	0	16088.6	14605.8
1	0	10432.7	8357.29
1	0	6298.67	5323.68
2	0	11913.3	24220.9
2	0	10290.4	11699.3
2	0	Lost sample	9898.6
2	0
3	0	6531.31	6261.45
3	203.869	8490.98	8217.92
3	0	10017.5	6496.64

## Sheet: ED pannel 5e
experiment	03 UXS1	04 UXS1 NaBH4	05 UXS1 NaBH4 TGDS	06 UXS1 NaBH4 NAD
1	1	0.468096	1.53106	0.880704
2	1	0.378979	1.54312	1.30272
