# Supplementary material for: A missing enzyme-rescue metabolite as cause of a rare skeletal dysplasia
Source: Nature. 2025 Aug 20;646(8083):218–26. doi: 10.1038/s41586-025-09397-x (PMC12488480; doi:10.1038/s41586-025-09397-x)
Supplement: Supplementary file 12 — Source Data Extended Data Fig. 6 [file 41586_2025_9397_MOESM12_ESM.xlsx]

## Sheet: ED pannel 6f
experiment	WT	E90G	A100S	T102I	V239del	E322K
1	1	1.75168	0.611546	0.259844	0.161333	1.7473
2	1	1.25999	0.682243	0.470341	0.36475	1.1427
3	1	1.15429	0.325536	0.143853	0.133294	0.53188
Statistical analysis	after log transformation
Panel f
Dunnett's multiple comparisons test	Mean Diff.	95.00% CI of diff.	Significant?	Summary	Adjusted P Value	A-?
WT vs. E90G	-0.3887	-1.106 to 0.3286	No	ns	0.4177	B	E90G
WT vs. A100S	0.4602	-0.2570 to 1.177	No	ns	0.2781	C	A100S
WT vs. T102I	0.7087	-0.008554 to 1.426	No	ns	0.0531	D	T102I
WT vs. V239del	0.7802	0.06300 to 1.497	Yes	*	0.0319	E	V239del
WT vs. E322K	-0.1406	-0.8578 to 0.5766	No	ns	0.9667	F	E322K
