# Supplementary material for: A missing enzyme-rescue metabolite as cause of a rare skeletal dysplasia
Source: Nature. 2025 Aug 20;646(8083):218–26. doi: 10.1038/s41586-025-09397-x (PMC12488480; doi:10.1038/s41586-025-09397-x)
Supplement: Supplementary file 13 — Source Data Extended Data Fig. 7 [file 41586_2025_9397_MOESM13_ESM.xlsx]

## Sheet: ED pannel 7c
					Below threshold?	P value	Mean of WT	Mean of KO/KI	Difference	SE of difference	t ratio	df	q value
Skull length				Skull length	No	0.064464	-3.378e-005	-0.05905	0.05901	0.01707	3.456	2.212	0.228419
individual	WT	KO/Ki
1	1.01428	0.942073
2	1.0018	0.845475
3	0.98392	0.834983
					Below threshold?	P value	Mean of WT	Mean of KO/KI	Difference	SE of difference	t ratio	df	q value
Skull height				Skull height	No	0.347256	-4.080e-005	-0.02317	0.02313	0.01946	1.189	2.196	0.347256
individual	WT	KO/Ki
1	1.0185	1.03455
2	0.985633	0.903147
3	0.995865	0.911977
					Below threshold?	P value	Mean of WT	Mean of KO/KI	Difference	SE of difference	t ratio	df	q value
Skull width				Skull width	No	0.045591	-1.095e-005	-0.02865	0.02864	0.007391	3.874	2.378	0.228419
individual	WT	KO/Ki
1	0.990426	0.908107
2	1.00739	0.960009
3	1.00219	0.941125
					Below threshold?	P value	Mean of WT	Mean of KO/KI	Difference	SE of difference	t ratio	df	q value
Nose length				Nose length	No	0.042298	-0.0002300	-0.07505	0.07482	0.02188	3.420	2.979	0.228419
individual	WT	KO/Ki
1	1.04527	0.919268
2	0.968982	0.795228
3	0.985749	0.814545
					Below threshold?	P value	Mean of WT	Mean of KO/KI	Difference	SE of difference	t ratio	df	q value
Mandible front				Mandible front	No	0.087358	-1.587e-005	-0.06364	0.06362	0.02062	3.085	2.066	0.228419
individual	WT	KO/Ki
1	1.0121	0.948973
2	0.993506	0.826003
3	0.994391	0.821954
					Below threshold?	P value	Mean of WT	Mean of KO/KI	Difference	SE of difference	t ratio	df	q value
Mandible back				Mandible back	No	0.045891	-3.667e-005	-0.04601	0.04597	0.01225	3.754	2.468	0.228419
individual	WT	KO/Ki
1	0.986425	0.945862
2	1.01756	0.863762		Testing was performed after log transformation
3	0.996017	0.890749

## Sheet: ED pannel 7e
								Statistical analysis		after log transformation
Digit 1				Digit 6					Below threshold?	P value	Mean of WT	Mean of KO/KI	Difference	SE of difference	t ratio	df	Adjusted P Value
individual	WT	KO/Ki		individual	WT	KO/Ki		Digit 1	No	0.051504	-0.0001683	-0.01671	0.01655	0.007781	2.127	14.16	0.286008
1	1.00478	0.964428		1	0.938004	0.98955		Digit 2	No	0.210235	-0.0004439	-0.01323	0.01278	0.009806	1.304	16.54	0.610962
2	0.995224	0.94441		2	1.062	0.959158		Digit 3	No	0.046987	-0.0003000	-0.02256	0.02226	0.01019	2.185	13.59	0.286008
3	0.953086	0.985225		3	0.960242	1.01619		Digit 4	No	0.308766	-0.0003500	-0.01138	0.01103	0.01041	1.060	12.75	0.610962
4	1.05254	0.979537		4	1.00055	1.09223		Digit 5	No	0.051444	-0.0003295	-0.03004	0.02971	0.01363	2.180	11.21	0.286008
5	0.970707	1.03902		5	1.01578	1.03784		Digit 6	No	0.223879	-0.0003223	-0.01680	0.01648	0.01285	1.282	2025-03-12	0.610962
6	1.01748	0.985781		6	1.02342	0.872675		Digit 7	No	0.300526	-0.0006741	-0.01286	0.01219	0.01141	1.068	16.97	0.610962
7	1.00618	0.950453		7	1.01704	0.913472		Digit 8	No	0.008544	-0.0001903	-0.02755	0.02736	0.008797	3.110	12.63	0.082232
8	1	0.927844		8	0.954302	0.866387		Digit 9	No	0.039548	-0.0003033	-0.01982	0.01952	0.008698	2.244	15.76	0.275886
9	samples too damaged for measurement	0.890774		9	1.02866	0.93491		Digit 10	No	0.027356	-0.0001624	-0.05406	0.05390	0.02033	2.651	8.631	0.220916
10	samples too damaged for measurement			10	samples too damaged for measurement
Digit 2				Digit 7
individual	WT	KO/Ki		individual	WT	KO/Ki
1	1.01487	0.943274		1	1.01826	0.936385
2	0.985126	0.936851		2	0.981744	0.87714
3	0.945463	1.00041		3	1.03599	0.963172
4	1.03371	0.994598		4	1.00686	0.963021
5	1.08419	1.08687		5	1.04724	1.0461
6	0.922836	0.929418		6	0.879769	0.929342
7	1.0238	0.942254		7	1.03014	1.01079
8	0.990001	0.968899		8	1.00338	1.00278
9	0.967227	0.937534		9	0.926894	1.02041
10	1.03277			10	1.06973
Digit 3				Digit 8
individual	WT	KO/Ki		individual	WT	KO/Ki
1	0.994959	0.954617		1	0.998266	0.896552
2	1.00504	0.947305		2	1.00173	0.907435
3	0.94201	0.975882		3	1.00905	0.939043
4	0.976446	0.986507		4	0.972369	0.940123
5	1.05482	1.06037		5	1.05443	1.07266
6	0.983362	0.86223		6	0.960915	0.944108
7	1.01898	0.887916		7	1.00324	0.910915
8	1.02439	0.950976		8	0.971431	0.918969
9	0.947212	0.932193		9	0.980488	0.928013
10	1.05279			10	1.04808
Digit 4				Digit 9
individual	WT	KO/Ki		individual	WT	KO/Ki
1	0.953045	0.967597		1	1.01117	0.893625
2	1.04695	0.980305		2	0.988832	0.915855
3	0.965691	1.0137		3	0.922096	0.957598
4	0.989363	1.03056		4	1.00057	0.949918
5	1.04225	1.0307		5	1.05504	1.05973
6	0.996889	0.867482		6	1.00567	0.949248
7	1.01483	0.954824		7	1.01663	0.947478
8	0.990975	0.958439		8	0.970364	0.956726
9	0.935486	samples too damaged for measurement		9	0.977157	0.976792
10	1.06451			10	1.05248
Digit 5				Digit 10
individual	WT	KO/Ki		individual	WT	KO/Ki
1	0.942553	0.856547		1	1.01804	0.886303
2	1.05745	0.902609		2	0.981963	0.621475
3	1.04144	1.08172		3	0.979487	0.875253
4	0.958395	1.05663		4	0.994155	0.970404
5	1.05593	0.932272		5	1.03394	0.97643
6	0.968971	0.934323		6	1.02429	0.942953
7	0.999203	0.914546		7	0.968132	0.945172
8	0.976061	0.835713		8	0.958431	0.894162
9	0.983716	0.912133		9	0.998051	0.895912
10	1.01628			10	1.04352
